# Supplementary material for: Ethyl 7-methyl-2-phenyl­pyrazolo­[1,5-a]pyrimidine-5-carboxyl­ate
Source: Acta Crystallogr Sect E Struct Rep Online. 2013 Apr 17;69(Pt 5):o740. doi: 10.1107/S1600536813009902 (PMC3648271; doi:10.1107/S1600536813009902)
Supplement: Supplementary file 1 [file e-69-0o740-sup1.cif]

##############################################################################
#                                                                            #
# This CIF contains the data in a paper accepted for publication in          #
# Acta Crystallographica Section E. It conforms to the requirements of       #
# Notes for Authors for Acta Crystallographica Section E, and has been       #
# peer reviewed under the auspices of the IUCr Commission on Journals.       #
#                                                                            #
# Full details of the Crystallographic Information File format               #
# are given in the paper "The Crystallographic Information File (CIF):       #
# a New Standard Archive File for Crystallography" by S. R. Hall, F. H.      #
# Allen and I. D. Brown [Acta Cryst. (1991), A47, 655-685].                  #
#                                                                            #
# The current version of the core CIF dictionary is obtainable from          #
# ftp://ftp.iucr.org/pub/cif_core.dic.                                       #
#                                                                            #
# Software is freely available for graphical display of the structure(s)     #
# in this CIF. For information consult the CIF software page                 #
# http://www.iucr.org/resources/cif/software.                                #
#                                                                            #
# This file may be used for bona fide research purposes within the           #
# scientific community so long as proper attribution is given to the journal # 
# article from which it was obtained.                                        #
#                                                                            #
##############################################################################
data_I
_audit_creation_method     SHELXL-97
_chemical_name_systematic
;
Ethyl 7-methyl-2-phenylpyrazolo[1,5-<i>a</i>]pyrimidine-5-carboxylate
;
_chemical_name_common     ?
_chemical_formula_moiety     'C16 H15 N3 O2'
_chemical_formula_sum     'C16 H15 N3 O2'
_chemical_formula_iupac     'C16 H15 N3 O2'
_chemical_formula_weight     281.31
_chemical_melting_point     ?
_symmetry_cell_setting     orthorhombic
_symmetry_space_group_name_H-M     'P b c a'
_symmetry_space_group_name_Hall     '-p 2ac 2ab'
loop_
    _symmetry_equiv_pos_as_xyz
    'x, y, z'
    'x+1/2, -y+1/2, -z'
    '-x, y+1/2, -z+1/2'
    '-x+1/2, -y, z+1/2'
    '-x, -y, -z'
    '-x-1/2, y-1/2, z'
    'x, -y-1/2, z-1/2'
    'x-1/2, y, -z-1/2'
_cell_length_a     8.0542(8)
_cell_length_b     16.4104(19)
_cell_length_c     21.635(2)
_cell_angle_alpha     90.00
_cell_angle_beta     90.00
_cell_angle_gamma     90.00
_cell_volume     2859.5(5)
_cell_formula_units_Z     8
_cell_measurement_reflns_used     2783
_cell_measurement_theta_min     2.48
_cell_measurement_theta_max     26.02
_cell_measurement_temperature     296(2)
_exptl_crystal_description     block
_exptl_crystal_colour     colourless
_exptl_crystal_size_max     0.41
_exptl_crystal_size_mid     0.32
_exptl_crystal_size_min     0.21
_exptl_crystal_density_diffrn     1.307
_exptl_crystal_density_meas     ?
_exptl_crystal_density_method     'not measured'
_exptl_crystal_F_000     1184
_exptl_absorpt_coefficient_mu     0.089
_exptl_absorpt_correction_type     none
_exptl_absorpt_process_details     ?
_exptl_absorpt_correction_T_min     .
_exptl_absorpt_correction_T_max     .
_exptl_special_details     ?
_diffrn_ambient_temperature     296(2)
_diffrn_radiation_type     MoK\a
_diffrn_radiation_wavelength     0.71073
_diffrn_radiation_source     'fine-focus sealed tube'
_diffrn_radiation_monochromator     graphite
_diffrn_measurement_device_type     'Bruker X8 APEXII area-detector'
_diffrn_measurement_method     '\f and \w scans'
_diffrn_reflns_number     12894
_diffrn_reflns_av_R_equivalents     0.0329
_diffrn_reflns_av_sigmaI/netI     0.0305
_diffrn_reflns_theta_min     2.48
_diffrn_reflns_theta_max     26.02
_diffrn_reflns_theta_full     26.02
_diffrn_measured_fraction_theta_max     0.990
_diffrn_measured_fraction_theta_full     0.990
_diffrn_reflns_limit_h_min     -9
_diffrn_reflns_limit_h_max     9
_diffrn_reflns_limit_k_min     -20
_diffrn_reflns_limit_k_max     19
_diffrn_reflns_limit_l_min     -25
_diffrn_reflns_limit_l_max     26
_refine_special_details
;
Refinement of <i>F</i>^2^ against all reflections. The weighted <i>R</i>-factor
<i>wR</i> and goodness of fit <i>S</i> are based on <i>F</i>^2^, conventional
<i>R</i>-factors <i>R</i> are based on <i>F</i>, with <i>F</i> set to zero for
negative <i>F</i>^2^. The threshold expression of <i>F</i>^2^ >
\s(<i>F</i>^2^) is used only for calculating <i>R</i>-factors(gt) <i>etc</i>.
and is not relevant to the choice of reflections for refinement.
<i>R</i>-factors based on <i>F</i>^2^ are statistically about twice as large
as those based on <i>F</i>, and <i>R</i>- factors based on all data will be
even larger.
;
_reflns_number_total     2783
_reflns_number_gt     1919
_reflns_threshold_expression     I>2sigma(I)
_refine_ls_structure_factor_coef     Fsqd
_refine_ls_matrix_type     full
_refine_ls_R_factor_all     0.0801
_refine_ls_R_factor_gt     0.0520
_refine_ls_wR_factor_gt     0.1475
_refine_ls_wR_factor_ref     0.1697
_refine_ls_goodness_of_fit_ref     1.039
_refine_ls_restrained_S_all     1.039
_refine_ls_number_reflns     2783
_refine_ls_number_parameters     190
_refine_ls_number_restraints     0
_refine_ls_hydrogen_treatment     constr
_refine_ls_weighting_scheme     calc
_refine_ls_weighting_details
         'calc w=1/[\s^2^(Fo^2^)+(0.0849P)^2^+1.2490P] where P=(Fo^2^+2Fc^2^)/3'
_atom_sites_solution_hydrogens     difmap
_atom_sites_solution_primary     direct
_atom_sites_solution_secondary     difmap
_refine_ls_shift/su_max     0.000
_refine_ls_shift/su_mean     0.000
_refine_diff_density_max     0.352
_refine_diff_density_min     -0.359
_refine_ls_extinction_method     none
_refine_ls_extinction_coef     ?
loop_
    _atom_type_symbol
    _atom_type_description
    _atom_type_scat_dispersion_real
    _atom_type_scat_dispersion_imag
    _atom_type_scat_source
    'C' 'C' 0.0033 0.0016
                         'International Tables Vol C Tables 4.2.6.8 and 6.1.1.4'
    'H' 'H' 0.0000 0.0000
                         'International Tables Vol C Tables 4.2.6.8 and 6.1.1.4'
    'N' 'N' 0.0061 0.0033
                         'International Tables Vol C Tables 4.2.6.8 and 6.1.1.4'
    'O' 'O' 0.0106 0.0060
                         'International Tables Vol C Tables 4.2.6.8 and 6.1.1.4'
_computing_data_collection     'APEX2 (Bruker, 2009)'
_computing_cell_refinement     'SAINT (Bruker, 2009)'
_computing_data_reduction     'SAINT (Bruker, 2009)'
_computing_structure_solution     'SHELXS97 (Sheldrick, 2008)'
_computing_structure_refinement     'SHELXL97 (Sheldrick, 2008)'
_computing_molecular_graphics     'ORTEP-3 for Windows (Farrugia, 2012)'
_computing_publication_material
                               'PLATON (Spek, 2009) and publCIF (Westrip, 2010)'
loop_
    _atom_site_type_symbol
    _atom_site_label
    _atom_site_fract_x
    _atom_site_fract_y
    _atom_site_fract_z
    _atom_site_U_iso_or_equiv
    _atom_site_adp_type
    _atom_site_calc_flag
    _atom_site_refinement_flags
    _atom_site_occupancy
    _atom_site_symmetry_multiplicity
    _atom_site_disorder_assembly
    _atom_site_disorder_group
    C C1 0.7015(3) 0.59846(13) -0.00919(11) 0.0423(5) Uani d . 1 1 . .
    C C2 0.4533(2) 0.62909(13) 0.03355(10) 0.0392(5) Uani d . 1 1 . .
    C C3 0.2988(3) 0.66217(13) 0.04562(11) 0.0431(5) Uani d . 1 1 . .
    H H3 0.2464 0.7041 0.0243 0.052 Uiso calc R 1 1 . .
    C C4 0.2383(3) 0.61938(13) 0.09644(10) 0.0404(5) Uani d . 1 1 . .
    C C5 0.0780(3) 0.63145(14) 0.12822(10) 0.0426(5) Uani d . 1 1 . .
    C C6 -0.0290(3) 0.69261(15) 0.10875(12) 0.0531(6) Uani d . 1 1 . .
    H H6 0.0002 0.7255 0.0755 0.064 Uiso calc R 1 1 . .
    C C7 -0.1796(3) 0.70489(17) 0.13873(14) 0.0660(8) Uani d . 1 1 . .
    H H7 -0.2511 0.7456 0.1252 0.079 Uiso calc R 1 1 . .
    C C8 -0.2234(4) 0.65694(18) 0.18851(14) 0.0689(8) Uani d . 1 1 . .
    H H8 -0.3243 0.6650 0.2085 0.083 Uiso calc R 1 1 . .
    C C9 -0.1158(3) 0.5968(2) 0.20843(13) 0.0681(8) Uani d . 1 1 . .
    H H9 -0.1438 0.5649 0.2424 0.082 Uiso calc R 1 1 . .
    C C10 0.0323(3) 0.58363(17) 0.17833(12) 0.0557(7) Uani d . 1 1 . .
    H H10 0.1025 0.5422 0.1917 0.067 Uiso calc R 1 1 . .
    C C11 0.6159(3) 0.52087(13) 0.07911(10) 0.0423(5) Uani d . 1 1 . .
    C C12 0.7310(3) 0.53683(14) 0.03464(11) 0.0455(6) Uani d . 1 1 . .
    H H12 0.8291 0.5070 0.0332 0.055 Uiso calc R 1 1 . .
    C C13 0.6281(3) 0.45638(16) 0.12736(12) 0.0584(7) Uani d . 1 1 . .
    H H13A 0.5308 0.4578 0.1530 0.088 Uiso calc R 1 1 . .
    H H13B 0.7247 0.4658 0.1523 0.088 Uiso calc R 1 1 . .
    H H13C 0.6365 0.4040 0.1079 0.088 Uiso calc R 1 1 . .
    C C14 0.8285(3) 0.61382(15) -0.05871(12) 0.0493(6) Uani d . 1 1 . .
    C C15 0.8726(4) 0.6665(2) -0.15930(14) 0.0784(9) Uani d . 1 1 . .
    H H15A 0.9632 0.6276 -0.1601 0.094 Uiso calc R 1 1 . .
    H H15B 0.9191 0.7208 -0.1558 0.094 Uiso calc R 1 1 . .
    C C16 0.7733(6) 0.6597(3) -0.21607(16) 0.1145(15) Uani d . 1 1 . .
    H H16A 0.8427 0.6700 -0.2513 0.172 Uiso calc R 1 1 . .
    H H16B 0.6848 0.6989 -0.2150 0.172 Uiso calc R 1 1 . .
    H H16C 0.7276 0.6058 -0.2190 0.172 Uiso calc R 1 1 . .
    N N1 0.3450(2) 0.56159(11) 0.11673(9) 0.0435(5) Uani d . 1 1 . .
    N N2 0.4760(2) 0.56790(11) 0.07779(8) 0.0395(5) Uani d . 1 1 . .
    N N3 0.5670(2) 0.64421(11) -0.01033(9) 0.0424(5) Uani d . 1 1 . .
    O O1 0.9709(2) 0.59496(15) -0.05385(11) 0.0868(7) Uani d . 1 1 . .
    O O2 0.76394(19) 0.65002(11) -0.10746(8) 0.0575(5) Uani d . 1 1 . .
loop_
    _atom_site_aniso_label
    _atom_site_aniso_U_11
    _atom_site_aniso_U_22
    _atom_site_aniso_U_33
    _atom_site_aniso_U_12
    _atom_site_aniso_U_13
    _atom_site_aniso_U_23
    C1 0.0374(11) 0.0394(12) 0.0500(14) -0.0004(9) -0.0033(9) -0.0011(11)
    C2 0.0402(11) 0.0342(11) 0.0432(13) -0.0002(9) -0.0029(9) 0.0031(10)
    C3 0.0424(11) 0.0386(12) 0.0484(14) 0.0045(9) 0.0018(10) 0.0049(10)
    C4 0.0398(11) 0.0401(11) 0.0411(13) -0.0031(9) -0.0021(9) -0.0020(10)
    C5 0.0410(11) 0.0439(12) 0.0429(13) -0.0096(9) 0.0017(9) -0.0050(11)
    C6 0.0491(13) 0.0494(14) 0.0607(16) -0.0019(11) 0.0115(11) 0.0015(12)
    C7 0.0535(14) 0.0578(16) 0.087(2) 0.0039(12) 0.0200(14) -0.0032(16)
    C8 0.0566(16) 0.074(2) 0.076(2) -0.0108(14) 0.0254(14) -0.0131(17)
    C9 0.0625(16) 0.083(2) 0.0586(18) -0.0192(15) 0.0127(13) 0.0060(15)
    C10 0.0517(13) 0.0662(16) 0.0492(15) -0.0084(12) -0.0017(11) 0.0072(13)
    C11 0.0392(11) 0.0382(12) 0.0496(14) -0.0004(9) -0.0137(9) 0.0017(11)
    C12 0.0359(10) 0.0436(13) 0.0570(15) 0.0039(9) -0.0077(10) -0.0002(12)
    C13 0.0522(14) 0.0578(15) 0.0650(17) 0.0032(12) -0.0134(12) 0.0171(13)
    C14 0.0387(12) 0.0475(13) 0.0618(16) 0.0016(10) 0.0021(10) -0.0024(12)
    C15 0.0669(17) 0.101(2) 0.068(2) -0.0081(17) 0.0267(15) 0.0040(18)
    C16 0.124(3) 0.146(4) 0.073(3) 0.013(3) 0.020(2) 0.028(3)
    N1 0.0415(9) 0.0463(11) 0.0428(11) -0.0036(8) -0.0023(8) 0.0023(9)
    N2 0.0384(9) 0.0375(10) 0.0425(11) -0.0020(7) -0.0056(8) 0.0024(8)
    N3 0.0388(9) 0.0402(10) 0.0482(11) 0.0021(8) 0.0031(8) 0.0030(9)
    O1 0.0407(10) 0.1158(18) 0.1039(17) 0.0204(10) 0.0123(10) 0.0295(14)
    O2 0.0442(9) 0.0723(12) 0.0561(11) 0.0020(8) 0.0098(8) 0.0099(10)
_geom_special_details
;
All e.s.d.'s (except the e.s.d. in the dihedral angle between two l.s. planes)
are estimated using the full covariance matrix. The cell e.s.d.'s are taken
into account individually in the estimation of e.s.d.'s in distances, angles
and torsion angles; correlations between e.s.d.'s in cell parameters are only
used when they are defined by crystal symmetry. An approximate (isotropic)
treatment of cell e.s.d.'s is used for estimating e.s.d.'s involving l.s.
planes.
;
loop_
    _geom_bond_atom_site_label_1
    _geom_bond_atom_site_label_2
    _geom_bond_site_symmetry_2
    _geom_bond_distance
    _geom_bond_publ_flag
    C1 N3 . 1.318(3) ?
    C1 C12 . 1.407(3) ?
    C1 C14 . 1.503(3) ?
    C2 N3 . 1.342(3) ?
    C2 C3 . 1.383(3) ?
    C2 N2 . 1.399(3) ?
    C3 C4 . 1.393(3) ?
    C3 H3 . 0.9300 ?
    C4 N1 . 1.353(3) ?
    C4 C5 . 1.476(3) ?
    C5 C10 . 1.388(3) ?
    C5 C6 . 1.389(3) ?
    C6 C7 . 1.390(3) ?
    C6 H6 . 0.9300 ?
    C7 C8 . 1.380(4) ?
    C7 H7 . 0.9300 ?
    C8 C9 . 1.382(4) ?
    C8 H8 . 0.9300 ?
    C9 C10 . 1.376(4) ?
    C9 H9 . 0.9300 ?
    C10 H10 . 0.9300 ?
    C11 C12 . 1.361(3) ?
    C11 N2 . 1.366(3) ?
    C11 C13 . 1.490(3) ?
    C12 H12 . 0.9300 ?
    C13 H13A . 0.9600 ?
    C13 H13B . 0.9600 ?
    C13 H13C . 0.9600 ?
    C14 O1 . 1.192(3) ?
    C14 O2 . 1.318(3) ?
    C15 O2 . 1.448(3) ?
    C15 C16 . 1.470(5) ?
    C15 H15A . 0.9700 ?
    C15 H15B . 0.9700 ?
    C16 H16A . 0.9600 ?
    C16 H16B . 0.9600 ?
    C16 H16C . 0.9600 ?
    N1 N2 . 1.354(2) ?
loop_
    _geom_angle_atom_site_label_1
    _geom_angle_atom_site_label_2
    _geom_angle_atom_site_label_3
    _geom_angle_site_symmetry_1
    _geom_angle_site_symmetry_3
    _geom_angle
    _geom_angle_publ_flag
    N3 C1 C12 . . 124.1(2) ?
    N3 C1 C14 . . 116.8(2) ?
    C12 C1 C14 . . 119.09(19) ?
    N3 C2 C3 . . 132.5(2) ?
    N3 C2 N2 . . 121.83(18) ?
    C3 C2 N2 . . 105.69(18) ?
    C2 C3 C4 . . 105.43(19) ?
    C2 C3 H3 . . 127.3 ?
    C4 C3 H3 . . 127.3 ?
    N1 C4 C3 . . 112.77(19) ?
    N1 C4 C5 . . 119.9(2) ?
    C3 C4 C5 . . 127.3(2) ?
    C10 C5 C6 . . 118.7(2) ?
    C10 C5 C4 . . 121.3(2) ?
    C6 C5 C4 . . 119.9(2) ?
    C5 C6 C7 . . 120.3(2) ?
    C5 C6 H6 . . 119.8 ?
    C7 C6 H6 . . 119.8 ?
    C8 C7 C6 . . 120.3(3) ?
    C8 C7 H7 . . 119.8 ?
    C6 C7 H7 . . 119.8 ?
    C7 C8 C9 . . 119.4(2) ?
    C7 C8 H8 . . 120.3 ?
    C9 C8 H8 . . 120.3 ?
    C10 C9 C8 . . 120.5(3) ?
    C10 C9 H9 . . 119.7 ?
    C8 C9 H9 . . 119.7 ?
    C9 C10 C5 . . 120.7(3) ?
    C9 C10 H10 . . 119.6 ?
    C5 C10 H10 . . 119.6 ?
    C12 C11 N2 . . 115.98(19) ?
    C12 C11 C13 . . 126.0(2) ?
    N2 C11 C13 . . 118.0(2) ?
    C11 C12 C1 . . 120.0(2) ?
    C11 C12 H12 . . 120.0 ?
    C1 C12 H12 . . 120.0 ?
    C11 C13 H13A . . 109.5 ?
    C11 C13 H13B . . 109.5 ?
    H13A C13 H13B . . 109.5 ?
    C11 C13 H13C . . 109.5 ?
    H13A C13 H13C . . 109.5 ?
    H13B C13 H13C . . 109.5 ?
    O1 C14 O2 . . 124.6(2) ?
    O1 C14 C1 . . 123.3(2) ?
    O2 C14 C1 . . 112.16(18) ?
    O2 C15 C16 . . 107.7(3) ?
    O2 C15 H15A . . 110.2 ?
    C16 C15 H15A . . 110.2 ?
    O2 C15 H15B . . 110.2 ?
    C16 C15 H15B . . 110.2 ?
    H15A C15 H15B . . 108.5 ?
    C15 C16 H16A . . 109.5 ?
    C15 C16 H16B . . 109.5 ?
    H16A C16 H16B . . 109.5 ?
    C15 C16 H16C . . 109.5 ?
    H16A C16 H16C . . 109.5 ?
    H16B C16 H16C . . 109.5 ?
    C4 N1 N2 . . 103.87(17) ?
    N1 N2 C11 . . 125.91(18) ?
    N1 N2 C2 . . 112.24(16) ?
    C11 N2 C2 . . 121.85(18) ?
    C1 N3 C2 . . 116.24(19) ?
    C14 O2 C15 . . 117.8(2) ?
loop_
    _geom_torsion_atom_site_label_1
    _geom_torsion_atom_site_label_2
    _geom_torsion_atom_site_label_3
    _geom_torsion_atom_site_label_4
    _geom_torsion_site_symmetry_1
    _geom_torsion_site_symmetry_2
    _geom_torsion_site_symmetry_3
    _geom_torsion_site_symmetry_4
    _geom_torsion
    _geom_torsion_publ_flag
    N3 C2 C3 C4 . . . . 178.2(2) ?
    N2 C2 C3 C4 . . . . 0.3(2) ?
    C2 C3 C4 N1 . . . . -0.2(3) ?
    C2 C3 C4 C5 . . . . 179.4(2) ?
    N1 C4 C5 C10 . . . . -1.1(3) ?
    C3 C4 C5 C10 . . . . 179.3(2) ?
    N1 C4 C5 C6 . . . . 177.8(2) ?
    C3 C4 C5 C6 . . . . -1.8(3) ?
    C10 C5 C6 C7 . . . . -0.6(4) ?
    C4 C5 C6 C7 . . . . -179.4(2) ?
    C5 C6 C7 C8 . . . . 0.6(4) ?
    C6 C7 C8 C9 . . . . 0.3(4) ?
    C7 C8 C9 C10 . . . . -1.2(4) ?
    C8 C9 C10 C5 . . . . 1.3(4) ?
    C6 C5 C10 C9 . . . . -0.4(4) ?
    C4 C5 C10 C9 . . . . 178.5(2) ?
    N2 C11 C12 C1 . . . . -0.3(3) ?
    C13 C11 C12 C1 . . . . 178.3(2) ?
    N3 C1 C12 C11 . . . . 0.7(3) ?
    C14 C1 C12 C11 . . . . -178.7(2) ?
    N3 C1 C14 O1 . . . . 158.1(3) ?
    C12 C1 C14 O1 . . . . -22.5(4) ?
    N3 C1 C14 O2 . . . . -22.0(3) ?
    C12 C1 C14 O2 . . . . 157.4(2) ?
    C3 C4 N1 N2 . . . . -0.1(2) ?
    C5 C4 N1 N2 . . . . -179.70(18) ?
    C4 N1 N2 C11 . . . . -178.94(19) ?
    C4 N1 N2 C2 . . . . 0.3(2) ?
    C12 C11 N2 N1 . . . . 178.77(19) ?
    C13 C11 N2 N1 . . . . 0.0(3) ?
    C12 C11 N2 C2 . . . . -0.4(3) ?
    C13 C11 N2 C2 . . . . -179.1(2) ?
    N3 C2 N2 N1 . . . . -178.54(18) ?
    C3 C2 N2 N1 . . . . -0.4(2) ?
    N3 C2 N2 C11 . . . . 0.7(3) ?
    C3 C2 N2 C11 . . . . 178.88(19) ?
    C12 C1 N3 C2 . . . . -0.4(3) ?
    C14 C1 N3 C2 . . . . 179.02(19) ?
    C3 C2 N3 C1 . . . . -177.9(2) ?
    N2 C2 N3 C1 . . . . -0.3(3) ?
    O1 C14 O2 C15 . . . . 1.4(4) ?
    C1 C14 O2 C15 . . . . -178.5(2) ?
    C16 C15 O2 C14 . . . . 147.1(3) ?
loop_
    _geom_hbond_atom_site_label_D
    _geom_hbond_atom_site_label_H
    _geom_hbond_atom_site_label_A
    _geom_hbond_site_symmetry_A
    _geom_hbond_distance_DH
    _geom_hbond_distance_HA
    _geom_hbond_distance_DA
    _geom_hbond_angle_DHA
    C12 H12 O1 5_765 0.93 2.36 3.258(3) 160.9
    C6 H6 N3 2_465 0.93 2.62 3.507(3) 160.6
_iucr_refine_instructions_details
;
TITL EL_D598_DRX4_IB4 in Pbca
CELL  0.71073   8.0542  16.4104  21.6348   90.000   90.000   90.000
ZERR     8.00   0.0008   0.0019   0.0022    0.000    0.000    0.000
LATT   1
SYMM  1/2 + X, 1/2 - Y, - Z
SYMM  - X, 1/2 + Y, 1/2 - Z
SYMM  1/2 - X, - Y, 1/2 + Z
SFAC  C    H    N    O
UNIT  128  120  24   16
MERG   2
OMIT     0   0   2
shel  40  0.81
HTAB  C12 O1_$1
HTAB  C6 N3_$2
eqiv $1 -x+2, -y+1, -z
eqiv $2 -1/2+X, 3/2-y, -z
FMAP   2
PLAN   10
ACTA
BOND
BOND   $H
CONF
L.S.  10
TEMP    23.00
WGHT      0.0849      1.2490
FVAR       0.10172
C1    1    0.701478    0.598462   -0.009194    11.00000    0.03741    0.03937 =
         0.04997   -0.00114   -0.00331   -0.00044
C2    1    0.453285    0.629086    0.033547    11.00000    0.04023    0.03423 =
         0.04319    0.00307   -0.00289   -0.00020
C3    1    0.298790    0.662172    0.045616    11.00000    0.04241    0.03862 =
         0.04841    0.00492    0.00179    0.00454
AFIX  43
H3    2    0.246361    0.704125    0.024304    11.00000   -1.20000
AFIX   0
C4    1    0.238276    0.619383    0.096444    11.00000    0.03981    0.04011 =
         0.04114   -0.00205   -0.00206   -0.00307
C5    1    0.078028    0.631454    0.128224    11.00000    0.04096    0.04392 =
         0.04288   -0.00496    0.00169   -0.00959
C6    1   -0.029014    0.692610    0.108753    11.00000    0.04909    0.04941 =
         0.06073    0.00152    0.01150   -0.00191
AFIX  43
H6    2    0.000176    0.725516    0.075486    11.00000   -1.20000
AFIX   0
C7    1   -0.179567    0.704890    0.138733    11.00000    0.05346    0.05777 =
         0.08684   -0.00324    0.02003    0.00395
AFIX  43
H7    2   -0.251114    0.745622    0.125175    11.00000   -1.20000
AFIX   0
C8    1   -0.223377    0.656938    0.188512    11.00000    0.05661    0.07392 =
         0.07626   -0.01313    0.02544   -0.01084
AFIX  43
H8    2   -0.324302    0.665016    0.208477    11.00000   -1.20000
AFIX   0
C9    1   -0.115833    0.596779    0.208425    11.00000    0.06246    0.08309 =
         0.05863    0.00596    0.01273   -0.01916
AFIX  43
H9    2   -0.143786    0.564941    0.242430    11.00000   -1.20000
AFIX   0
C10   1    0.032260    0.583632    0.178328    11.00000    0.05166    0.06621 =
         0.04924    0.00720   -0.00168   -0.00838
AFIX  43
H10   2    0.102478    0.542244    0.191704    11.00000   -1.20000
AFIX   0
C11   1    0.615916    0.520867    0.079111    11.00000    0.03919    0.03820 =
         0.04958    0.00172   -0.01365   -0.00038
C12   1    0.730984    0.536830    0.034644    11.00000    0.03589    0.04356 =
         0.05700   -0.00023   -0.00765    0.00389
AFIX  43
H12   2    0.829086    0.506997    0.033247    11.00000   -1.20000
AFIX   0
C13   1    0.628075    0.456382    0.127363    11.00000    0.05223    0.05780 =
         0.06503    0.01711   -0.01344    0.00323
AFIX  33
H13A  2    0.530786    0.457822    0.152975    11.00000   -1.50000
H13B  2    0.724741    0.465784    0.152324    11.00000   -1.50000
H13C  2    0.636532    0.403984    0.107885    11.00000   -1.50000
AFIX   0
C14   1    0.828546    0.613823   -0.058709    11.00000    0.03867    0.04754 =
         0.06179   -0.00242    0.00213    0.00162
C15   1    0.872599    0.666513   -0.159306    11.00000    0.06690    0.10058 =
         0.06784    0.00403    0.02674   -0.00813
AFIX  23
H15A  2    0.963174    0.627569   -0.160083    11.00000   -1.20000
H15B  2    0.919074    0.720849   -0.155815    11.00000   -1.20000
AFIX   0
C16   1    0.773321    0.659722   -0.216073    11.00000    0.12448    0.14614 =
         0.07287    0.02774    0.01955    0.01315
AFIX  33
H16A  2    0.842685    0.670051   -0.251297    11.00000   -1.50000
H16B  2    0.684771    0.698855   -0.215004    11.00000   -1.50000
H16C  2    0.727659    0.605823   -0.218996    11.00000   -1.50000
AFIX   0
N1    3    0.345039    0.561591    0.116729    11.00000    0.04151    0.04633 =
         0.04279    0.00229   -0.00225   -0.00362
N2    3    0.476024    0.567896    0.077794    11.00000    0.03842    0.03751 =
         0.04252    0.00244   -0.00558   -0.00203
N3    3    0.566967    0.644215   -0.010332    11.00000    0.03880    0.04017 =
         0.04820    0.00304    0.00309    0.00206
O1    4    0.970896    0.594956   -0.053852    11.00000    0.04073    0.11583 =
         0.10393    0.02947    0.01230    0.02038
O2    4    0.763940    0.650015   -0.107458    11.00000    0.04416    0.07226 =
         0.05608    0.00986    0.00979    0.00201
HKLF 4  1.0  1.00  0.00  0.00  0.00  1.00  0.00  0.00  0.00  1.00
REM  EL_D598_DRX4_IB4 in Pbca
REM R1 =  0.0520 for   1919 Fo > 4sig(Fo)  and  0.0801 for all   2783 data
REM    190 parameters refined using      0 restraints
END
WGHT      0.0849      1.2490
REM Highest difference peak  0.352,  deepest hole -0.359,  1-sigma level  0.043
Q1    1   0.7434  0.4246  0.1175  11.00000  0.05    0.35
Q2    1   0.5304  0.4138  0.1190  11.00000  0.05    0.34
Q3    1   0.6085  0.4847  0.1719  11.00000  0.05    0.34
Q4    1   0.8756  0.6237 -0.2076  11.00000  0.05    0.18
Q5    1   0.9958  0.6842 -0.1427  11.00000  0.05    0.18
Q6    1   0.8477  0.7403 -0.1788  11.00000  0.05    0.15
Q7    1   1.0077  0.6022 -0.0493  11.00000  0.05    0.13
Q8    1   0.5496  0.6918 -0.0220  11.00000  0.05    0.13
Q9    1  -0.1163  0.6877  0.1166  11.00000  0.05    0.13
Q10   1  -0.2178  0.6622  0.1410  11.00000  0.05    0.12
;
data_global
_journal_date_recd_electronic     2013-04-03
_journal_date_accepted     2013-04-10
_journal_name_full     'Acta Crystallographica, Section E'
_journal_year     2013
_journal_volume     69
_journal_issue      5
_journal_page_first     o740
_journal_page_last     o740
_journal_paper_category     QO
_journal_paper_doi     10.1107/S1600536813009902
_journal_coeditor_code     RZ5057
_publ_contact_author
;
Ibtissam Bassoude
Laboratoire de Chimie Organique H\'et\'erocyclique URAC21, P\^ole de
comp\'etences Pharmacochimie, Universit\'e Mohammed V-Agdal,
Avenue Ibn Battouta, BP 1014, Rabat, Morocco
;
_publ_contact_author_email     'i_bassoude@yahoo.fr'
_publ_contact_author_fax     '212 537 77 54 40'
_publ_contact_author_phone     '212 537 77 54 40'
_publ_section_title
;
Ethyl 7-methyl-2-phenylpyrazolo[1,5-<i>a</i>]pyrimidine-5-carboxylate
;
loop_
    _publ_author_name
    _publ_author_address
    'Bassoude, Ibtissam'
;
Laboratoire de Chimie Organique H\'et\'erocyclique URAC21,
P\^ole de Comp\'etences Pharmacochimie,
Universit\'e Mohammed V-Agdal,
Avenue Ibn Battouta, BP 1014, Rabat, Morocco
Institut de Chimie Organique et Analytique, Universit\'e d'Orl\'eans,
UMR CNRS 6005, BP 6759, 45067 Orl\'eans Cedex 2, France
;
    'Berteina-Raboin, Sabine'
;
Institut de Chimie Organique et Analytique, Universit\'e d'Orl\'eans,
UMR CNRS 6005, BP 6759, 45067 Orl\'eans Cedex 2, France
;
    'Essassi, El Mokhtar'
;
Laboratoire de Chimie Organique H\'et\'erocyclique URAC21,
P\^ole de Comp\'etences Pharmacochimie,
Universit\'e Mohammed V-Agdal,
Avenue Ibn Battouta, BP 1014, Rabat, Morocco
Institute of Nanomaterials and Nanotechnology, MASCIR, Rabat, Morocco
;
    'Guillaumet, G\'erald'
;
Institut de Chimie Organique et Analytique, Universit\'e d'Orl\'eans,
UMR CNRS 6005, BP 6759, 45067 Orl\'eans Cedex 2, France
;
    'El Ammari, Lahcen'
;
Laboratoire de Chimie du Solide Appliqu\'ee, Universit\'e Mohammed V-Agdal,
Facult\'e des Sciences, Avenue Ibn Battouta, BP 1014, Rabat, Morocco
;
