# Supplementary material for: Ethyl 7-methyl-2-phenyl­pyrazolo­[1,5-a]pyrimidine-5-carboxyl­ate
Source: Acta Crystallogr Sect E Struct Rep Online. 2013 Apr 17;69(Pt 5):o740. doi: 10.1107/S1600536813009902 (PMC3648271; doi:10.1107/S1600536813009902)
Supplement: Supplementary file 2 [file e-69-0o740-Isup2.hkl]

# 
# h,k,l, Fc-squared, Fo-squared, sigma(Fo-squared) and status flag 
# 
data_I
_shelx_title ' EL_D598_DRX4_IB4 in Pbca' 
_shelx_refln_list_code          4 
_shelx_F_calc_maximum      317.33 
_exptl_crystal_F_000      1184.00 
_reflns_d_resolution_high  0.8102 
 
loop_ 
 _symmetry_equiv_pos_as_xyz 
 'x, y, z' 
 'x+1/2, -y+1/2, -z' 
 '-x, y+1/2, -z+1/2' 
 '-x+1/2, -y, z+1/2' 
 '-x, -y, -z' 
 '-x-1/2, y-1/2, z' 
 'x, -y-1/2, z-1/2' 
 'x-1/2, y, -z-1/2' 
 
_cell_length_a     8.0542 
_cell_length_b    16.4104 
_cell_length_c    21.6348 
_cell_angle_alpha  90.000 
_cell_angle_beta   90.000 
_cell_angle_gamma  90.000 
 
_shelx_F_squared_multiplier     1.000 
 
loop_ 
 _refln_index_h 
 _refln_index_k 
 _refln_index_l 
 _refln_F_squared_calc 
 _refln_F_squared_meas 
 _refln_F_squared_sigma 
 _refln_observed_status 
   2   0   0     5968.46     5294.77     97.39 o 
   4   0   0     5599.39     5411.76    100.40 o 
   6   0   0       49.46       54.57      3.67 o 
   8   0   0       27.09       41.56     15.46 o 
   2   1   0    17786.11    17786.65    202.11 o 
   4   1   0     2521.06     2656.42     60.05 o 
   6   1   0      374.29      409.07     10.96 o 
   8   1   0      373.52      340.62     12.66 o 
   0   2   0     7454.89     5990.52    158.51 o 
   2   2   0     2250.27     2156.04     21.96 o 
   4   2   0     1069.44     1250.17     22.43 o 
   6   2   0       52.27       30.74      4.59 o 
   8   2   0      274.93      261.82      9.59 o 
   2   3   0     3580.71     3353.83     44.56 o 
   4   3   0       24.77       64.16      7.38 o 
   6   3   0      198.27      167.80      8.21 o 
   8   3   0      824.52      807.86     37.10 o 
   0   4   0   100697.01    96652.44   2494.60 o 
   2   4   0      148.69       92.43      3.06 o 
   4   4   0     4067.73     4940.56     58.83 o 
   6   4   0      363.08      352.52     11.48 o 
   8   4   0      234.63      243.37     10.96 o 
   2   5   0      267.12      364.31      6.55 o 
   4   5   0     2850.09     3088.10     37.62 o 
   6   5   0      469.37      525.52     11.07 o 
   8   5   0      264.28      260.41      8.87 o 
   2   6   0     8291.35     8018.25    113.84 o 
   4   6   0        0.54       40.34      5.51 o 
   6   6   0     1397.52     1316.39     28.02 o 
   8   6   0        0.80       -3.82      3.82 o 
   2   7   0      594.51      698.28     13.81 o 
   4   7   0      890.24      914.84     15.71 o 
   6   7   0      185.36      142.93      7.82 o 
   8   7   0       40.27       61.84      6.84 o 
   0   8   0       40.17       26.43      8.22 o 
   2   8   0      262.68      278.67     21.71 o 
   4   8   0        4.07       -1.63      3.07 o 
   6   8   0     1065.09      970.72     21.14 o 
   8   8   0       49.07       50.25      6.41 o 
   2   9   0     1961.44     1983.00     34.35 o 
   4   9   0      989.04     1040.79     23.16 o 
   6   9   0        0.71       -0.45      6.03 o 
   8   9   0        0.97        7.92      5.26 o 
   0  10   0     1194.49     1043.98     25.86 o 
   2  10   0      630.18      757.32     16.99 o 
   4  10   0       14.78        3.14      4.19 o 
   6  10   0      674.42      734.98     30.88 o 
   8  10   0       11.85       23.51      6.22 o 
   2  11   0      417.99      385.54     12.08 o 
   4  11   0      431.88      460.17     23.90 o 
   6  11   0        8.14       19.68      8.12 o 
   8  11   0      279.92      295.81     13.92 o 
   0  12   0      273.71      223.02     12.30 o 
   2  12   0        5.04       13.30      5.36 o 
   4  12   0       48.91       86.14      7.58 o 
   6  12   0       57.83       38.96      8.81 o 
   8  12   0        0.29        0.82      8.81 o 
   2  13   0      123.78      126.35      6.86 o 
   4  13   0      158.61      168.23      9.92 o 
   6  13   0        1.88       -8.12      8.12 o 
   0  14   0       52.85       67.66     15.46 o 
   2  14   0      696.06      675.24     24.97 o 
   4  14   0       24.39       20.75      6.39 o 
   6  14   0       10.64       10.81     17.88 o 
   2  15   0      333.86      323.79     16.17 o 
   4  15   0      142.20      134.60     12.13 o 
   6  15   0       34.24       41.33     10.87 o 
   0  16   0       16.05        8.70     12.56 o 
   2  16   0      563.93      590.74     17.34 o 
   4  16   0        0.55        4.79      7.32 o 
   6  16   0       38.69       38.44     10.68 o 
   2  17   0      132.94      140.07     13.88 o 
   4  17   0        9.83       10.44      8.22 o 
   0  18   0       25.60       19.33     14.50 o 
   2  18   0      377.43      366.60     41.56 o 
   4  18   0        7.88       15.46     15.46 o 
   2  19   0       39.83       17.45     17.40 o 
   0  20   0        0.17        8.70     14.50 o 
   1   1   1     3196.01     2874.19     24.90 o 
   2   1   1     1161.25     1227.97     10.02 o 
   3   1   1     1733.49     1767.12     20.27 o 
   4   1   1      425.40      523.09      7.95 o 
   5   1   1       31.38       31.78      1.90 o 
   6   1   1        1.82        1.14      1.83 o 
   7   1   1       14.98       18.30      3.22 o 
   8   1   1       30.84       36.21      5.37 o 
   9   1   1       25.16       22.26      7.34 o 
   0   2   1     9648.89     8414.69    389.59 o 
   1   2   1     7335.82     7016.71     47.93 o 
   2   2   1     2528.22     2168.81     18.48 o 
   3   2   1      548.58      470.67      6.91 o 
   4   2   1        2.47        2.75      1.41 o 
   5   2   1       96.10       66.37      4.83 o 
   6   2   1        0.94        3.70      3.22 o 
   7   2   1        2.48        0.84      4.20 o 
   8   2   1       16.95       15.77      3.65 o 
   9   2   1        9.81        5.19      6.46 o 
   1   3   1     5730.71     5450.40     44.46 o 
   2   3   1        0.22        5.06      1.00 o 
   3   3   1     1665.30     1865.12     17.38 o 
   4   3   1        3.72        1.68      1.76 o 
   5   3   1       92.06       78.85      3.03 o 
   6   3   1       17.53        9.09      3.17 o 
   7   3   1      264.21      249.85      7.12 o 
   8   3   1        0.01        3.29      3.82 o 
   9   3   1      225.50      192.30     11.80 o 
   0   4   1     4445.93     4208.13     79.28 o 
   1   4   1      939.44      927.64      8.69 o 
   2   4   1        5.57        8.79      1.26 o 
   3   4   1     1729.06     1872.88     18.68 o 
   4   4   1      146.44      139.33      3.99 o 
   5   4   1        3.34        0.84      2.27 o 
   6   4   1       25.27       14.11      3.55 o 
   7   4   1       34.48       42.35      4.30 o 
   8   4   1      116.66      126.12      7.10 o 
   9   4   1      161.95      173.79      9.16 o 
   1   5   1        1.07        1.40      1.72 o 
   2   5   1      146.69      183.95      3.38 o 
   3   5   1       12.93       53.37      2.06 o 
   4   5   1        9.96       14.53      1.93 o 
   5   5   1      186.22      256.90      4.85 o 
   6   5   1      846.07      926.25     12.25 o 
   7   5   1       13.16       14.18      2.59 o 
   8   5   1       40.35       37.65      3.60 o 
   9   5   1       39.78       47.27      6.48 o 
   0   6   1     1116.39     1132.34     25.29 o 
   1   6   1       50.50       38.70      2.18 o 
   2   6   1       61.05       49.14      2.57 o 
   3   6   1       63.71       55.92      2.38 o 
   4   6   1      180.90      195.91      4.68 o 
   5   6   1      640.80      683.67      9.78 o 
   6   6   1      389.36      374.41      7.78 o 
   7   6   1      152.05      123.28      4.82 o 
   8   6   1        3.20        3.88      3.39 o 
   9   6   1        1.49        1.26      2.98 o 
   1   7   1      879.21      952.42     12.86 o 
   2   7   1     2173.63     2293.27     24.83 o 
   3   7   1      959.98      945.69     11.17 o 
   4   7   1      123.35      112.97      3.56 o 
   5   7   1      128.24      180.14      4.32 o 
   6   7   1       38.47       49.57      4.11 o 
   7   7   1       96.18       63.13      4.20 o 
   8   7   1        0.08        1.28      4.37 o 
   9   7   1       65.15       60.48      4.68 o 
   0   8   1     2149.46     1859.59     40.32 o 
   1   8   1       65.52       65.53      3.51 o 
   2   8   1        0.02       -2.17      2.17 o 
   3   8   1       73.29       81.13      3.35 o 
   4   8   1        6.25       15.26      2.42 o 
   5   8   1      565.36      661.94     10.10 o 
   6   8   1        1.20        1.95      2.99 o 
   7   8   1      810.36      751.13     13.05 o 
   8   8   1       55.93       65.53      4.75 o 
   9   8   1       72.78       77.26      5.29 o 
   1   9   1     2019.82     1972.99     27.02 o 
   2   9   1        8.96       -2.66      3.02 o 
   3   9   1      166.38      193.24      5.42 o 
   4   9   1        0.92        0.15      2.51 o 
   5   9   1      289.76      297.17      8.10 o 
   6   9   1      115.50      103.32      5.34 o 
   7   9   1       55.91       55.60      4.73 o 
   8   9   1        3.62        4.96      3.58 o 
   0  10   1       28.52        9.14      3.12 o 
   1  10   1      368.43      372.58      9.43 o 
   2  10   1      154.39      157.10      6.37 o 
   3  10   1       15.47       21.02      3.48 o 
   4  10   1       72.32       46.82      3.86 o 
   5  10   1      311.99      281.59      7.08 o 
   6  10   1      217.87      209.78      7.53 o 
   7  10   1       42.58       50.13      4.84 o 
   8  10   1        1.82        5.54      3.87 o 
   1  11   1     1507.25     1454.98     22.26 o 
   2  11   1      116.35      127.97      6.32 o 
   3  11   1      416.29      395.52      9.61 o 
   4  11   1        7.78        0.72      3.25 o 
   5  11   1       11.49       11.32      4.05 o 
   6  11   1       14.39       16.95      4.75 o 
   7  11   1       30.28       46.10      6.35 o 
   8  11   1       63.26       65.15      6.55 o 
   0  12   1        1.96        4.58      3.60 o 
   1  12   1      622.89      663.84     13.41 o 
   2  12   1       22.12       31.66      4.00 o 
   3  12   1      177.96      173.45      6.76 o 
   4  12   1        0.74       -3.53      3.53 o 
   5  12   1      116.99      114.19      6.83 o 
   6  12   1       88.80       82.20      6.63 o 
   7  12   1      237.35      237.15      9.99 o 
   8  12   1       50.52       52.26      6.35 o 
   1  13   1      244.54      259.36      8.03 o 
   2  13   1       47.68       35.48      4.42 o 
   3  13   1        2.53       -5.46      6.20 o 
   4  13   1       58.29       65.15      5.34 o 
   5  13   1       66.42       68.94      7.06 o 
   6  13   1        7.82        9.33      6.42 o 
   7  13   1        3.53        7.50      6.03 o 
   0  14   1      110.72      118.72     12.63 o 
   1  14   1      446.79      418.09     13.39 o 
   2  14   1        0.73       -0.31      3.77 o 
   3  14   1      150.00      131.02      5.72 o 
   4  14   1       28.39       27.32      6.12 o 
   5  14   1       67.72       57.99      6.91 o 
   6  14   1        0.10       -0.82      5.67 o 
   7  14   1       68.90       94.37     13.53 o 
   1  15   1       79.89       77.99      7.96 o 
   2  15   1       72.61       56.80      6.48 o 
   3  15   1      424.95      431.42     13.96 o 
   4  15   1        9.53        8.83      4.50 o 
   5  15   1       30.15       26.18      6.55 o 
   6  15   1        1.15        5.74      5.93 o 
   0  16   1      233.45      182.22     15.04 o 
   1  16   1       36.32       40.14      7.52 o 
   2  16   1       96.81      111.98      6.54 o 
   3  16   1       19.50       28.46      5.11 o 
   4  16   1       30.53       39.06      6.41 o 
   5  16   1        2.79        2.00      6.84 o 
   6  16   1       19.07       20.12      6.55 o 
   1  17   1        0.04       -5.64      8.88 o 
   2  17   1        0.07        5.60      4.39 o 
   3  17   1       57.53       45.72      5.43 o 
   4  17   1       13.59       13.68      8.79 o 
   5  17   1       12.55       10.36      6.76 o 
   0  18   1      103.40      101.56     14.01 o 
   1  18   1      252.35      254.71     13.74 o 
   2  18   1       20.10       32.62      6.34 o 
   3  18   1        5.73        1.76      5.39 o 
   4  18   1        0.16       -4.82      7.24 o 
   1  19   1        5.82       12.59      7.10 o 
   2  19   1       35.28       29.80      7.71 o 
   3  19   1        9.32        7.74      7.07 o 
   0  20   1        9.53       21.82     11.26 o 
   1  20   1       38.71       54.16      9.35 o 
   1   0   2    12370.09    12473.49    142.18 o 
   2   0   2     1263.10     1180.26     13.71 o 
   3   0   2        0.64        2.28      2.21 o 
   4   0   2     3668.60     4577.09     71.02 o 
   5   0   2     3003.44     2868.31     46.91 o 
   6   0   2        3.02        3.89      3.07 o 
   7   0   2      324.94      346.94     10.12 o 
   8   0   2      227.02      228.17     16.40 o 
   9   0   2       69.28       61.74     12.24 o 
   1   1   2      385.94      317.07      2.65 o 
   2   1   2      689.04      885.83      7.82 o 
   3   1   2      444.86      558.13      7.92 o 
   4   1   2      123.93      161.41      4.28 o 
   5   1   2       50.10       57.87      2.10 o 
   6   1   2      220.33      227.99      5.41 o 
   7   1   2       60.50       69.64      3.74 o 
   8   1   2      330.81      350.41      9.68 o 
   9   1   2        0.51       -6.29      6.85 o 
   0   2   2     7369.73     7026.64    104.71 o 
   1   2   2      775.57      743.00      6.08 o 
   2   2   2     2059.48     2064.09     17.53 o 
   3   2   2        0.11       -0.50      1.44 o 
   4   2   2      153.19      193.49      4.32 o 
   5   2   2      143.74      160.72      3.74 o 
   6   2   2        7.05       12.81      2.94 o 
   7   2   2     1379.89     1362.44     19.01 o 
   8   2   2       54.30       59.26      4.16 o 
   9   2   2       16.33       17.12      7.32 o 
   1   3   2     3008.19     2984.06     24.72 o 
   2   3   2       74.49       96.65      1.91 o 
   3   3   2       22.33        9.83      0.86 o 
   4   3   2     1088.58     1182.62     15.22 o 
   5   3   2     1846.89     1805.74     20.58 o 
   6   3   2      271.50      284.07      5.73 o 
   7   3   2      197.44      199.84      6.52 o 
   8   3   2      785.39      773.91     14.32 o 
   9   3   2       71.82       61.22     10.22 o 
   0   4   2     4554.69     4728.21     87.80 o 
   1   4   2    29749.48    29113.23    247.70 o 
   2   4   2     1701.81     1576.31     13.40 o 
   3   4   2       18.88       74.36      2.88 o 
   4   4   2      583.83      644.31      7.28 o 
   5   4   2     1355.36     1240.33     13.55 o 
   6   4   2       56.45       45.80      3.46 o 
   7   4   2        2.30        5.57      3.76 o 
   8   4   2      479.97      459.09     10.97 o 
   9   4   2       42.89       45.43      6.42 o 
   1   5   2      282.16      343.64      4.28 o 
   2   5   2       50.06       32.33      1.89 o 
   3   5   2      555.38      507.26      6.22 o 
   4   5   2      901.65      960.47      9.56 o 
   5   5   2        2.28       -1.74      1.74 o 
   6   5   2        1.12       -0.27      1.85 o 
   7   5   2        2.71        3.81      2.26 o 
   8   5   2       29.86       24.40      2.97 o 
   9   5   2        3.73        9.23      3.41 o 
   0   6   2      145.88      142.02     11.60 o 
   1   6   2        3.53        1.84      1.10 o 
   2   6   2      466.34      456.83      7.46 o 
   3   6   2      965.43     1194.10     12.40 o 
   4   6   2      628.47      695.02      9.06 o 
   5   6   2       50.13       18.33      2.39 o 
   6   6   2      251.24      231.15      6.01 o 
   7   6   2      552.78      536.99      9.14 o 
   8   6   2        2.12        3.56      2.80 o 
   9   6   2      116.70      125.03      5.39 o 
   1   7   2        3.29        0.60      1.35 o 
   2   7   2      186.89      156.03      4.61 o 
   3   7   2      826.97      644.71      9.20 o 
   4   7   2      238.55      243.27      4.93 o 
   5   7   2      148.18      104.19      3.65 o 
   6   7   2       20.28       25.99      3.37 o 
   7   7   2       65.86       67.81      4.68 o 
   8   7   2       68.63       72.17      4.65 o 
   9   7   2       99.27       86.34      5.72 o 
   0   8   2     2405.18     2167.72    116.69 o 
   1   8   2      689.42      867.57     11.44 o 
   2   8   2        8.32        5.82      2.81 o 
   3   8   2      139.67      190.04      5.45 o 
   4   8   2       34.22       35.37      3.21 o 
   5   8   2      639.39      639.82      9.83 o 
   6   8   2       16.56        9.42      3.16 o 
   7   8   2       38.29       38.06      6.48 o 
   8   8   2       45.42       44.17      4.42 o 
   9   8   2       15.40        8.38      4.18 o 
   1   9   2       38.57       43.88      3.84 o 
   2   9   2      149.64      155.59      5.30 o 
   3   9   2       42.60       35.84      3.24 o 
   4   9   2      451.72      459.38      9.58 o 
   5   9   2       94.67      118.50      5.41 o 
   6   9   2       65.46       70.03      4.90 o 
   7   9   2        0.00       -1.54      3.32 o 
   8   9   2        2.44        1.03      5.63 o 
   0  10   2       37.21       40.75      5.25 o 
   1  10   2      720.32      746.11     13.34 o 
   2  10   2      301.39      339.12      7.62 o 
   3  10   2       66.03      104.80      4.65 o 
   4  10   2       15.21       24.22      3.52 o 
   5  10   2        1.39       -1.54      3.13 o 
   6  10   2      138.18      117.88      6.64 o 
   7  10   2       24.12       17.44      4.78 o 
   8  10   2        0.08        4.57      4.60 o 
   1  11   2      610.63      590.40     12.31 o 
   2  11   2       19.59       34.74      3.85 o 
   3  11   2      109.61      124.85      5.20 o 
   4  11   2      128.92      122.73      5.50 o 
   5  11   2      246.70      204.14      8.28 o 
   6  11   2        7.32        0.62      4.47 o 
   7  11   2        1.51       -1.35      4.50 o 
   8  11   2       25.59       36.25      5.96 o 
   0  12   2      542.25      591.74     13.57 o 
   1  12   2       85.62       73.53      6.85 o 
   2  12   2        0.04       -3.09      3.09 o 
   3  12   2        5.17        6.85      3.64 o 
   4  12   2       48.41       67.23      5.77 o 
   5  12   2       35.01       32.74      5.06 o 
   6  12   2       72.10       80.12      6.42 o 
   7  12   2       88.21       97.25      7.20 o 
   1  13   2       36.05       36.64      5.08 o 
   2  13   2      106.30      109.72      5.90 o 
   3  13   2      124.71      116.06      5.35 o 
   4  13   2        7.03        6.36      4.61 o 
   5  13   2       69.97       56.21      6.94 o 
   6  13   2        3.86        5.10      4.73 o 
   7  13   2       52.89       46.05      6.43 o 
   0  14   2        6.43        6.96      8.52 o 
   1  14   2      119.29      111.47      8.45 o 
   2  14   2      584.37      593.16     11.81 o 
   3  14   2      165.90      175.41      7.81 o 
   4  14   2       36.60       39.33      6.41 o 
   5  14   2      106.49      100.55      8.44 o 
   6  14   2       15.27        1.41      5.86 o 
   7  14   2        0.27       -3.52      6.42 o 
   1  15   2       14.38       16.94      4.52 o 
   2  15   2      171.42      187.59      8.34 o 
   3  15   2        0.55        4.05      3.96 o 
   4  15   2       15.83       19.79      4.55 o 
   5  15   2       30.71       21.08      5.07 o 
   6  15   2        2.23        1.57      4.93 o 
   0  16   2        0.49       10.63      8.88 o 
   1  16   2      224.30      226.58      8.95 o 
   2  16   2      209.42      198.24      9.06 o 
   3  16   2       40.44       47.20      6.46 o 
   4  16   2        0.22       -1.03      6.42 o 
   5  16   2        6.00        6.68      6.10 o 
   6  16   2        8.34       14.61      6.66 o 
   1  17   2        0.45       14.63      6.94 o 
   2  17   2        8.58        7.53      5.25 o 
   3  17   2        3.48       11.57      6.57 o 
   4  17   2       14.41       16.22      7.45 o 
   5  17   2       15.93       20.77      8.91 o 
   0  18   2        3.05       -4.28      9.50 o 
   1  18   2      134.58      136.65     11.10 o 
   2  18   2       40.10       53.81      6.83 o 
   3  18   2       13.32        5.79      5.66 o 
   4  18   2        0.84       -4.90      7.99 o 
   1  19   2      255.00      271.28     14.00 o 
   2  19   2       85.38      105.89     10.62 o 
   3  19   2        7.31       -3.47      8.09 o 
   0  20   2        2.11       21.64     10.58 o 
   1  20   2       21.29       24.47      7.96 o 
   1   1   3    10626.23    10263.50     75.77 o 
   2   1   3     3827.95     3198.80     28.20 o 
   3   1   3       10.21       12.18      1.59 o 
   4   1   3        7.84        4.72      1.91 o 
   5   1   3      167.51      229.82      4.60 o 
   6   1   3      267.72      259.92      5.11 o 
   7   1   3     1158.58     1122.86     16.41 o 
   8   1   3      350.15      363.78     13.01 o 
   9   1   3       48.73       52.34      8.07 o 
   0   2   3     2932.32     2487.82     38.12 o 
   1   2   3      722.36      640.40      5.66 o 
   2   2   3        9.15        5.65      0.99 o 
   3   2   3     3230.71     3138.34     38.20 o 
   4   2   3      473.64      366.78      8.64 o 
   5   2   3      102.69      161.10      7.81 o 
   6   2   3       11.03        6.93      2.70 o 
   7   2   3      178.60      180.08      6.13 o 
   8   2   3       11.62        7.02      4.86 o 
   9   2   3       31.46       38.28      9.10 o 
   1   3   3    23015.37    22906.01    184.72 o 
   2   3   3      771.42      928.78      9.26 o 
   3   3   3     1860.25     2143.04     19.43 o 
   4   3   3       62.75       70.20      3.51 o 
   5   3   3       16.71        7.21      2.64 o 
   6   3   3        0.08       -2.61      2.61 o 
   7   3   3      315.55      306.98     12.41 o 
   8   3   3        0.91       -3.66      3.69 o 
   9   3   3        6.91        7.42      7.91 o 
   0   4   3     1034.58     1012.69     21.46 o 
   1   4   3    34581.99    34002.20    288.75 o 
   2   4   3      781.41      786.04      8.65 o 
   3   4   3     1218.33     1264.55     13.21 o 
   4   4   3       60.42       58.40      1.93 o 
   5   4   3       21.68       15.14      2.37 o 
   6   4   3       85.52       75.93      2.74 o 
   7   4   3      133.54      116.91      3.75 o 
   8   4   3      170.97      172.11      5.70 o 
   9   4   3       85.56       83.49      6.12 o 
   1   5   3      258.42      227.78      3.84 o 
   2   5   3      965.24      944.20     10.27 o 
   3   5   3      355.18      262.63      4.51 o 
   4   5   3       78.25       83.68      4.07 o 
   5   5   3      190.37      220.35      4.55 o 
   6   5   3      246.01      273.12      5.91 o 
   7   5   3      147.49      140.24      4.72 o 
   8   5   3       17.16        9.04      2.73 o 
   9   5   3        5.03        3.04      2.72 o 
   0   6   3     8603.55     8343.96    126.28 o 
   1   6   3      129.34      142.31      3.01 o 
   2   6   3        7.36        1.26      1.86 o 
   3   6   3      343.39      309.25      5.63 o 
   4   6   3       83.85       96.99      3.15 o 
   5   6   3       12.15       23.83      1.91 o 
   6   6   3      669.87      661.51     10.30 o 
   7   6   3      217.62      242.64      6.31 o 
   8   6   3       15.78        6.72      2.91 o 
   9   6   3      162.24      189.11      6.63 o 
   1   7   3     1689.70     1648.32     16.10 o 
   2   7   3     1021.84     1095.06     14.49 o 
   3   7   3       47.91       45.98      3.03 o 
   4   7   3      110.32      114.40      4.10 o 
   5   7   3      166.35      155.34      3.50 o 
   6   7   3       27.32       24.34      3.06 o 
   7   7   3      248.07      227.97      6.88 o 
   8   7   3        7.52        5.63      4.71 o 
   9   7   3        5.82       -1.18      3.23 o 
   0   8   3      979.38     1138.76     24.33 o 
   1   8   3      491.11      503.47      6.61 o 
   2   8   3      198.86      183.85      7.06 o 
   3   8   3     1329.16     1519.23     18.08 o 
   4   8   3      205.88      164.51      4.97 o 
   5   8   3       82.15      100.55      4.63 o 
   6   8   3       26.59       18.25      4.11 o 
   7   8   3      119.46      101.38      6.63 o 
   8   8   3       10.49        9.16      4.01 o 
   9   8   3        0.35       -5.61      5.61 o 
   1   9   3       20.29       12.66      1.95 o 
   2   9   3     1243.87     1250.98     15.55 o 
   3   9   3       44.38       50.36      3.43 o 
   4   9   3       47.01       54.43      3.71 o 
   5   9   3       81.25       87.84      4.14 o 
   6   9   3       15.05       19.40      4.44 o 
   7   9   3       25.14       26.90      4.76 o 
   8   9   3       67.50       55.85      6.40 o 
   0  10   3      100.71      162.86      8.25 o 
   1  10   3      865.40      826.94     12.72 o 
   2  10   3       35.67       39.98      3.42 o 
   3  10   3       65.93       41.67      4.46 o 
   4  10   3        1.51       -2.36      2.83 o 
   5  10   3        0.13       -4.42      4.42 o 
   6  10   3      837.06      765.47     15.31 o 
   7  10   3      174.54      193.40     11.59 o 
   8  10   3       24.80       23.25      5.31 o 
   1  11   3       44.50       50.59      4.00 o 
   2  11   3        3.35        0.10      3.11 o 
   3  11   3      340.14      327.48      6.91 o 
   4  11   3       89.36       81.14      4.63 o 
   5  11   3       43.53       41.86      5.04 o 
   6  11   3       31.67       35.85      5.25 o 
   7  11   3      206.00      178.66      8.60 o 
   8  11   3       52.77       55.18      6.42 o 
   0  12   3       47.10       49.33      5.11 o 
   1  12   3      158.12      157.14      6.09 o 
   2  12   3      267.77      259.33      7.49 o 
   3  12   3      941.89      907.91     12.57 o 
   4  12   3       10.84        7.66      3.14 o 
   5  12   3       16.14       16.07      4.37 o 
   6  12   3      346.22      348.68     10.82 o 
   7  12   3        0.09       -2.00      6.39 o 
   1  13   3      112.48       92.13      6.80 o 
   2  13   3      246.33      234.94      7.65 o 
   3  13   3        5.68        7.27      3.48 o 
   4  13   3      126.92      130.85      5.39 o 
   5  13   3        3.87        8.66      4.64 o 
   6  13   3        0.26       -3.96      4.29 o 
   7  13   3        1.66        6.55      4.95 o 
   0  14   3      617.80      631.32     23.24 o 
   1  14   3      166.31      166.84      7.20 o 
   2  14   3       69.58       81.82      5.40 o 
   3  14   3       34.00       40.73      4.08 o 
   4  14   3      336.59      311.81      8.38 o 
   5  14   3       58.74       58.55      5.99 o 
   6  14   3       22.43       16.20      6.55 o 
   7  14   3      156.91      172.75      9.24 o 
   1  15   3      143.61      139.40      8.72 o 
   2  15   3      224.10      233.42      9.11 o 
   3  15   3      369.52      364.71      9.74 o 
   4  15   3       33.69       34.11      6.20 o 
   5  15   3       77.54       78.74      6.76 o 
   6  15   3        7.45        5.67      7.74 o 
   0  16   3      198.22      198.08     16.05 o 
   1  16   3       47.76       49.17      7.94 o 
   2  16   3      150.58      159.44      8.24 o 
   3  16   3      127.38      127.58      6.82 o 
   4  16   3      106.15      102.11      8.23 o 
   5  16   3       20.37       25.99      6.86 o 
   1  17   3      119.83      120.22      9.90 o 
   2  17   3       21.09       30.07      7.20 o 
   3  17   3       54.06       60.89      6.87 o 
   4  17   3       11.70       10.85      7.24 o 
   5  17   3       25.60       35.52      8.87 o 
   0  18   3      549.24      493.94     23.24 o 
   1  18   3        0.08       14.47      7.43 o 
   2  18   3       59.87       52.99      8.42 o 
   3  18   3        8.57       11.97      5.86 o 
   4  18   3        2.64       -6.91      6.91 o 
   1  19   3       61.38       64.61      9.13 o 
   2  19   3       15.92       16.93      6.24 o 
   3  19   3       72.64       78.81      8.16 o 
   0  20   3       43.34       35.66     14.01 o 
   1  20   3       44.17       55.26      9.28 o 
   0   0   4    17835.02    16257.64    590.81 o 
   1   0   4    12252.24    11698.12    150.04 o 
   2   0   4       10.98        8.33      1.50 o 
   3   0   4      659.55      577.59     12.21 o 
   4   0   4      417.83      295.13      8.53 o 
   5   0   4      938.42      964.11     44.08 o 
   6   0   4       40.92       42.62      3.51 o 
   7   0   4      778.56      710.54     17.24 o 
   8   0   4      533.30      506.77     14.06 o 
   9   0   4        2.18       10.32      9.50 o 
   1   1   4     6558.34     6130.37     52.76 o 
   2   1   4     3433.57     3079.42     30.83 o 
   3   1   4       68.86       72.62      2.66 o 
   4   1   4      340.31      346.83      7.04 o 
   5   1   4     1162.16     1244.68     15.14 o 
   6   1   4       62.89       80.11      3.46 o 
   7   1   4       20.13       31.05      3.66 o 
   8   1   4       26.48       22.14      5.23 o 
   9   1   4        0.00        0.82      7.77 o 
   0   2   4       11.56        9.54      3.21 o 
   1   2   4     2018.17     1965.19     16.71 o 
   2   2   4      518.64      486.11      4.89 o 
   3   2   4     1091.48     1207.35     13.44 o 
   4   2   4     1465.64     1573.61     17.36 o 
   5   2   4        0.67       -1.54      3.05 o 
   6   2   4       25.48       14.41      3.68 o 
   7   2   4      198.66      181.30      6.52 o 
   8   2   4       12.61        6.27      4.30 o 
   9   2   4       18.07       -0.81      7.77 o 
   1   3   4    32387.18    31301.04    241.38 o 
   2   3   4      304.36      250.37      3.37 o 
   3   3   4     1715.04     1668.30     17.91 o 
   4   3   4     1160.72     1183.73     12.56 o 
   5   3   4      614.71      622.27     10.92 o 
   6   3   4       11.52       -1.07      4.15 o 
   7   3   4       98.51       95.02      5.57 o 
   8   3   4        0.00       -1.06      3.85 o 
   9   3   4        0.05        8.01      4.98 o 
   0   4   4     3099.68     2818.27     53.98 o 
   1   4   4    16598.70    17127.51    137.71 o 
   2   4   4     1644.04     1590.11     14.99 o 
   3   4   4       30.99       79.93      2.62 o 
   4   4   4      617.53      849.96      9.85 o 
   5   4   4      523.88      529.75      7.06 o 
   6   4   4      474.12      447.49      8.72 o 
   7   4   4        6.49        6.90      2.22 o 
   8   4   4      217.29      187.37      5.69 o 
   9   4   4       25.88       27.37      4.78 o 
   1   5   4     3436.39     3368.33     33.94 o 
   2   5   4     1755.39     1899.35     18.74 o 
   3   5   4      501.27      475.07      6.47 o 
   4   5   4      543.58      524.61      7.92 o 
   5   5   4      240.01      275.29      5.57 o 
   6   5   4        1.29       -1.92      1.92 o 
   7   5   4      146.72      132.98      4.23 o 
   8   5   4       39.60       35.34      3.80 o 
   9   5   4       12.99        8.11      3.02 o 
   0   6   4        8.01       -0.86      2.53 o 
   1   6   4      161.63      126.21      3.87 o 
   2   6   4      151.31      169.20      3.47 o 
   3   6   4     2306.61     2268.60     24.45 o 
   4   6   4       21.23        3.07      1.69 o 
   5   6   4      155.99      150.55      4.19 o 
   6   6   4       51.12       38.46      3.80 o 
   7   6   4        2.45       -1.21      3.62 o 
   8   6   4       44.17       50.47      4.33 o 
   9   6   4       90.76      106.26      8.93 o 
   1   7   4     1313.52     1333.27     15.11 o 
   2   7   4     2225.32     2566.37     29.56 o 
   3   7   4      682.28      834.25     11.92 o 
   4   7   4      287.16      263.37      5.38 o 
   5   7   4        7.52        1.11      1.54 o 
   6   7   4        3.85        7.78      3.38 o 
   7   7   4      269.21      279.98      8.76 o 
   8   7   4       38.44       41.34      4.68 o 
   9   7   4      167.14      152.46      8.96 o 
   0   8   4     2969.36     3327.36     54.27 o 
   1   8   4      449.14      467.42      6.71 o 
   2   8   4     1427.19     1439.15     17.06 o 
   3   8   4       64.17       71.24      3.41 o 
   4   8   4      139.17      129.93      4.61 o 
   5   8   4       98.44      119.27      5.33 o 
   6   8   4      828.77      810.30     14.96 o 
   7   8   4        6.70       10.94      4.61 o 
   8   8   4       31.02       23.69      4.88 o 
   9   8   4        6.45        4.69      4.52 o 
   1   9   4      277.19      281.25      5.25 o 
   2   9   4      265.61      335.06      6.69 o 
   3   9   4      806.66      839.00     11.04 o 
   4   9   4       35.92       26.45      3.28 o 
   5   9   4        6.60        8.72      2.94 o 
   6   9   4      118.55      150.98      7.28 o 
   7   9   4       68.79       71.97      5.80 o 
   8   9   4       31.56       29.87      5.23 o 
   0  10   4      245.61      199.64      9.10 o 
   1  10   4        0.00        2.58      1.96 o 
   2  10   4      453.97      517.33      8.88 o 
   3  10   4        1.14       -0.33      2.51 o 
   4  10   4      147.08      157.38      5.65 o 
   5  10   4      143.59      140.34      6.48 o 
   6  10   4       11.81       10.97      6.80 o 
   7  10   4        6.98        9.93      4.64 o 
   8  10   4       56.26       63.25      6.20 o 
   1  11   4        1.81        1.47      2.34 o 
   2  11   4      282.92      310.57      7.14 o 
   3  11   4      375.00      348.31      7.21 o 
   4  11   4      245.93      241.05      6.45 o 
   5  11   4      373.38      359.62     10.03 o 
   6  11   4       84.28       79.01      6.35 o 
   7  11   4       89.91       87.61      6.80 o 
   8  11   4        1.00       -3.73      4.62 o 
   0  12   4      528.47      472.94     14.65 o 
   1  12   4       16.45       16.70      3.37 o 
   2  12   4      125.07      146.48      5.98 o 
   3  12   4      122.86      123.18      5.98 o 
   4  12   4      102.15      109.23      4.87 o 
   5  12   4       38.53       29.58      4.25 o 
   6  12   4        0.64       -1.75      4.42 o 
   7  12   4       20.28       19.79      5.25 o 
   1  13   4       16.14       11.19      4.54 o 
   2  13   4      146.15      141.52      6.07 o 
   3  13   4       47.58       50.02      4.33 o 
   4  13   4       14.80       17.84      3.42 o 
   5  13   4       16.79       10.35      4.18 o 
   6  13   4       65.28       61.43      6.56 o 
   7  13   4        0.86       -1.38      4.41 o 
   0  14   4      154.76      188.09     14.99 o 
   1  14   4       16.18       11.67      3.73 o 
   2  14   4      247.71      253.05      8.74 o 
   3  14   4        4.25       -2.31      3.26 o 
   4  14   4       52.10       70.28      5.05 o 
   5  14   4      105.42      113.30      7.15 o 
   6  14   4       30.86       28.28      5.58 o 
   7  14   4        0.63        5.90      5.07 o 
   1  15   4       54.77       66.93      5.54 o 
   2  15   4        1.01       -3.72      3.72 o 
   3  15   4        2.98        5.97      4.33 o 
   4  15   4        5.54        6.99      4.35 o 
   5  15   4        0.88       -6.73      8.51 o 
   6  15   4       52.10       68.29      7.78 o 
   0  16   4      587.58      638.39     24.60 o 
   1  16   4        2.77       -3.77      6.56 o 
   2  16   4       31.95       35.16      7.34 o 
   3  16   4       24.43       23.29      5.85 o 
   4  16   4       17.65       31.60      8.65 o 
   5  16   4       10.99        9.40     10.09 o 
   1  17   4       56.12       64.56      8.51 o 
   2  17   4       72.94       98.60      9.34 o 
   3  17   4       80.96       81.70     10.59 o 
   4  17   4        0.88       -3.18      7.81 o 
   5  17   4       37.45       41.74     10.18 o 
   0  18   4        1.48       -1.10     15.46 o 
   1  18   4      152.50      170.94     11.56 o 
   2  18   4        4.58       -5.89      5.89 o 
   3  18   4       21.25       21.25      6.26 o 
   4  18   4        3.33        1.04     10.27 o 
   1  19   4       57.87       75.13      9.41 o 
   2  19   4       61.80       57.41      9.16 o 
   3  19   4        0.38        6.54      8.17 o 
   0  20   4       30.36       20.15     13.31 o 
   1   1   5     3421.49     3192.89     29.93 o 
   2   1   5      695.49      754.89      8.90 o 
   3   1   5      523.25      442.69      5.87 o 
   4   1   5     1467.99     1706.34     20.64 o 
   5   1   5      454.40      411.43      7.49 o 
   6   1   5        6.90        8.18      2.61 o 
   7   1   5     1375.83     1341.61     20.84 o 
   8   1   5       12.99       10.24      3.47 o 
   9   1   5       13.69        9.67      9.57 o 
   0   2   5      864.39      792.21     80.22 o 
   1   2   5    17143.54    16718.88    134.78 o 
   2   2   5      366.39      465.33      5.96 o 
   3   2   5      138.75      133.40      3.56 o 
   4   2   5       47.54       28.54      2.80 o 
   5   2   5       39.64       17.18      3.08 o 
   6   2   5      253.73      266.10      8.96 o 
   7   2   5      108.22       89.19      6.75 o 
   8   2   5      173.33      185.50      7.07 o 
   9   2   5       36.38       24.82      9.07 o 
   1   3   5    14441.55    14196.79    120.62 o 
   2   3   5     1815.64     1767.73     15.61 o 
   3   3   5        8.54       15.62      1.87 o 
   4   3   5      407.98      441.78      6.66 o 
   5   3   5       15.44       14.95      2.04 o 
   6   3   5       15.04       20.77      2.20 o 
   7   3   5       73.12       65.13      3.08 o 
   8   3   5      169.17      147.46      4.57 o 
   9   3   5        9.86        6.21      3.69 o 
   0   4   5      168.17      156.04      9.92 o 
   1   4   5     3626.91     3907.12     36.41 o 
   2   4   5      141.72      165.61      4.28 o 
   3   4   5      152.22      242.44      4.76 o 
   4   4   5       26.18       19.93      1.86 o 
   5   4   5       25.56        8.53      1.56 o 
   6   4   5      112.06      124.01      3.54 o 
   7   4   5       30.71       31.65      3.68 o 
   8   4   5       69.84       61.79      3.63 o 
   9   4   5       84.81       85.98      5.78 o 
   1   5   5      870.07      961.84     10.07 o 
   2   5   5      143.43      130.89      2.96 o 
   3   5   5     1167.57     1438.77     16.28 o 
   4   5   5      234.10      251.45      5.91 o 
   5   5   5       23.48       26.14      2.59 o 
   6   5   5       41.49       53.72      3.50 o 
   7   5   5      284.43      269.51      6.91 o 
   8   5   5       54.00       51.38      4.27 o 
   9   5   5        5.71        8.46      3.32 o 
   0   6   5     3848.00     3654.71     71.37 o 
   1   6   5      518.11      523.18      8.83 o 
   2   6   5        4.78        1.45      1.45 o 
   3   6   5      285.66      319.78      5.39 o 
   4   6   5        0.13        1.17      1.95 o 
   5   6   5      343.92      380.08      7.98 o 
   6   6   5       42.77       43.10      4.39 o 
   7   6   5       31.09       21.82      4.18 o 
   8   6   5       57.11       53.17      6.63 o 
   9   6   5       91.26       88.42      5.67 o 
   1   7   5     3892.32     4269.91     46.42 o 
   2   7   5     1030.04     1120.66     13.39 o 
   3   7   5      147.47      177.39      4.21 o 
   4   7   5        1.38       -1.06      2.34 o 
   5   7   5       37.75       23.17      4.06 o 
   6   7   5      147.65      108.85      5.30 o 
   7   7   5       22.11       25.69      5.10 o 
   8   7   5        0.42       -1.58      3.56 o 
   9   7   5       38.26       47.12      6.99 o 
   0   8   5     8724.02     8651.04    131.28 o 
   1   8   5       51.65       55.61      2.38 o 
   2   8   5      361.80      360.75     10.36 o 
   3   8   5      225.61      233.93      5.93 o 
   4   8   5       21.19        7.23      2.35 o 
   5   8   5       81.66       74.31      4.42 o 
   6   8   5      157.87      172.76      6.91 o 
   7   8   5      127.89      108.99      8.68 o 
   8   8   5        4.18        8.30      3.92 o 
   1   9   5      621.44      657.77     10.83 o 
   2   9   5      583.62      580.47      9.18 o 
   3   9   5      306.32      312.98      8.18 o 
   4   9   5      135.52      142.90      5.58 o 
   5   9   5      315.61      314.83      7.89 o 
   6   9   5        2.63       -1.24      4.08 o 
   7   9   5        0.45       -3.81      3.81 o 
   8   9   5       36.97       33.39      5.34 o 
   0  10   5       65.69       48.54      2.46 o 
   1  10   5       29.97       31.61      2.67 o 
   2  10   5        8.62        9.95      2.79 o 
   3  10   5       86.72       76.63      4.04 o 
   4  10   5       77.73       69.56      3.99 o 
   5  10   5      324.63      278.79      7.64 o 
   6  10   5       70.96       71.00      5.98 o 
   7  10   5       22.30       17.25      4.95 o 
   8  10   5       45.59       51.16      6.75 o 
   1  11   5      270.47      280.16      5.75 o 
   2  11   5      138.14      131.92      5.02 o 
   3  11   5      137.48      167.76      6.12 o 
   4  11   5      618.45      563.45      9.55 o 
   5  11   5      119.45       89.17      5.19 o 
   6  11   5       11.40        8.39      3.67 o 
   7  11   5      107.05      113.19      6.26 o 
   8  11   5       16.75       14.31      4.37 o 
   0  12   5       91.49      109.48      3.66 o 
   1  12   5        2.42        5.81      3.16 o 
   2  12   5       54.05       40.64      4.68 o 
   3  12   5     1267.62     1250.07     16.95 o 
   4  12   5      298.69      304.29      7.12 o 
   5  12   5        0.13       -0.22      3.37 o 
   6  12   5      129.65      155.13      7.09 o 
   7  12   5       82.97       83.40      5.77 o 
   1  13   5      184.50      203.80      7.11 o 
   2  13   5       91.08       97.43      5.24 o 
   3  13   5       32.79       36.40      5.48 o 
   4  13   5      110.19      121.77      6.03 o 
   5  13   5      235.87      232.25     12.10 o 
   6  13   5      146.35      151.54      8.17 o 
   7  13   5        0.34        1.99      5.32 o 
   0  14   5      117.31      120.15      5.96 o 
   1  14   5       50.91       52.94      4.43 o 
   2  14   5      213.85      187.40     11.68 o 
   3  14   5        2.22       -1.39      3.77 o 
   4  14   5      236.44      264.68      8.29 o 
   5  14   5        4.22       18.61      4.93 o 
   6  14   5       13.31       11.56      4.97 o 
   1  15   5       78.84       77.83      8.09 o 
   2  15   5        1.56        2.18      6.09 o 
   3  15   5       34.19       43.77      6.06 o 
   4  15   5      367.00      362.06     11.14 o 
   5  15   5      143.70      125.29      9.22 o 
   6  15   5       55.39       67.30     10.09 o 
   0  16   5       50.46       64.05     14.01 o 
   1  16   5      187.64      176.70     11.05 o 
   2  16   5        4.96        3.91      6.35 o 
   3  16   5       61.96       69.97     10.09 o 
   4  16   5        0.01       -6.34      9.92 o 
   5  16   5        2.13        5.73      7.93 o 
   1  17   5       28.96       32.61      7.58 o 
   2  17   5        0.53       -5.32      7.81 o 
   3  17   5        1.72        1.28      5.47 o 
   4  17   5        2.83        8.98      7.62 o 
   5  17   5       12.52       17.18      8.42 o 
   0  18   5        5.91       18.54     11.14 o 
   1  18   5        8.37       14.76      7.32 o 
   2  18   5       89.33       84.59      9.76 o 
   3  18   5       30.30       28.94      6.41 o 
   4  18   5       13.77       25.31      8.77 o 
   1  19   5        9.08       24.41      7.96 o 
   2  19   5        7.45        4.54      7.35 o 
   0   0   6      367.68      375.05      8.14 o 
   1   0   6        0.67       -1.27      1.27 o 
   2   0   6       62.12       42.82      2.84 o 
   3   0   6     1699.38     1794.48     25.56 o 
   4   0   6      667.46      928.23     14.70 o 
   5   0   6      126.78      185.46      7.07 o 
   6   0   6       89.72       92.04     12.13 o 
   7   0   6     2910.88     2761.95     76.84 o 
   8   0   6      344.60      347.76     23.68 o 
   9   0   6        0.89       -2.90     12.56 o 
   1   1   6     5081.04     5230.06     48.30 o 
   2   1   6      535.03      503.33      6.13 o 
   3   1   6      146.03      130.08      3.19 o 
   4   1   6      427.90      492.12      6.77 o 
   5   1   6      779.15      775.59     10.97 o 
   6   1   6      792.41      804.28     12.49 o 
   7   1   6       15.14       23.32      6.56 o 
   8   1   6       28.84       39.83      6.53 o 
   9   1   6       45.66       29.14     11.26 o 
   0   2   6     2735.05     2700.10     42.21 o 
   1   2   6     3679.87     3720.78     37.35 o 
   2   2   6      256.30      237.74      4.07 o 
   3   2   6      804.24      793.06     10.41 o 
   4   2   6      915.03      778.23      9.34 o 
   5   2   6       27.27       42.86      2.79 o 
   6   2   6       23.97       26.67      3.33 o 
   7   2   6       27.48       26.81      5.44 o 
   8   2   6       23.67       33.35      4.71 o 
   9   2   6        2.43        3.07      3.91 o 
   1   3   6      722.56      807.06      9.45 o 
   2   3   6     3517.48     3313.74     36.35 o 
   3   3   6     1420.99     1686.65     16.15 o 
   4   3   6        4.56        2.29      1.49 o 
   5   3   6       16.25       22.00      2.01 o 
   6   3   6      801.18      869.48     12.92 o 
   7   3   6       30.44       34.28      5.07 o 
   8   3   6      167.94      161.52      8.93 o 
   9   3   6        1.54        1.63      3.57 o 
   0   4   6      421.22      398.70      9.10 o 
   1   4   6       86.13       59.71      2.37 o 
   2   4   6     3653.93     3481.47     35.32 o 
   3   4   6       53.36       63.69      2.54 o 
   4   4   6      875.45      829.98      9.95 o 
   5   4   6       41.95       74.82      2.91 o 
   6   4   6        9.02        5.39      2.52 o 
   7   4   6      892.58      884.29     13.61 o 
   8   4   6       55.33       58.01      3.43 o 
   9   4   6        3.79        1.29      4.01 o 
   1   5   6      775.37      780.75     10.13 o 
   2   5   6        7.19       17.67      1.63 o 
   3   5   6       26.67       43.19      2.61 o 
   4   5   6        8.04       11.23      1.86 o 
   5   5   6       23.87       16.05      2.09 o 
   6   5   6       45.55       40.61      3.43 o 
   7   5   6        0.43       -0.40      2.41 o 
   8   5   6      113.69      111.00      4.89 o 
   9   5   6      171.14      180.52      7.03 o 
   0   6   6      591.60      540.86     13.58 o 
   1   6   6        0.93       14.79      2.78 o 
   2   6   6      809.50      909.87     10.18 o 
   3   6   6       91.68      124.45      4.29 o 
   4   6   6       19.51       17.75      2.27 o 
   5   6   6      433.75      481.02      8.12 o 
   6   6   6        8.81       -0.31      3.30 o 
   7   6   6        0.71       -3.23      3.23 o 
   8   6   6        0.00       -2.85      3.53 o 
   9   6   6       32.90       31.78      4.70 o 
   1   7   6        0.39        7.03      2.90 o 
   2   7   6     1170.61     1014.46     12.16 o 
   3   7   6      421.87      492.30      7.68 o 
   4   7   6      109.24      106.97      3.80 o 
   5   7   6       26.82       23.03      2.86 o 
   6   7   6       35.05       38.27      4.34 o 
   7   7   6        2.78       -3.52      3.52 o 
   8   7   6        0.18        3.18      4.97 o 
   9   7   6       99.54      115.31      5.45 o 
   0   8   6       65.72       95.21      5.75 o 
   1   8   6       81.38       99.53      5.22 o 
   2   8   6     2443.50     2340.73     25.48 o 
   3   8   6        3.31       -0.06      2.89 o 
   4   8   6       61.15       42.80      3.08 o 
   5   8   6      151.33      143.60      4.84 o 
   6   8   6       58.17       49.21      3.86 o 
   7   8   6       73.69       65.67      4.37 o 
   8   8   6       69.26       70.51      4.64 o 
   1   9   6      187.90      181.96      4.64 o 
   2   9   6      302.33      330.22      8.55 o 
   3   9   6      302.92      351.41     11.81 o 
   4   9   6       69.07       72.45      3.93 o 
   5   9   6      170.17      199.95      6.21 o 
   6   9   6       68.40       79.42      4.98 o 
   7   9   6       18.92       13.97      3.79 o 
   8   9   6       40.55       47.62      5.55 o 
   0  10   6       17.26       -4.16      4.16 o 
   1  10   6      691.11      657.50      8.69 o 
   2  10   6      405.71      385.81      6.61 o 
   3  10   6      355.55      354.54      8.47 o 
   4  10   6       63.29       70.89      3.96 o 
   5  10   6      114.33      107.54      5.11 o 
   6  10   6      147.06      141.37      6.48 o 
   7  10   6      105.60      111.03      6.05 o 
   8  10   6        0.10       -3.81      3.81 o 
   1  11   6      814.73      822.67     10.40 o 
   2  11   6      309.21      342.36      8.22 o 
   3  11   6      113.29      125.23      5.19 o 
   4  11   6      192.61      208.71      6.39 o 
   5  11   6       36.71       29.85      4.06 o 
   6  11   6       12.40       14.50      4.12 o 
   7  11   6        0.41       -1.71      3.67 o 
   8  11   6        6.39        5.06      4.03 o 
   0  12   6       34.42       50.57      6.44 o 
   1  12   6        5.31        5.53      3.42 o 
   2  12   6      129.07      121.96      5.01 o 
   3  12   6      245.98      263.42     10.80 o 
   4  12   6        1.26        2.91      3.03 o 
   5  12   6      153.82      181.80      7.27 o 
   6  12   6        0.18        3.79      3.90 o 
   7  12   6       24.06       25.80      4.93 o 
   1  13   6      125.51      132.16      4.90 o 
   2  13   6      115.42      118.39      9.44 o 
   3  13   6       57.82       35.62      4.43 o 
   4  13   6      159.64      164.66      6.47 o 
   5  13   6       61.66       65.84      7.62 o 
   6  13   6      120.34      123.85     10.06 o 
   7  13   6       27.05       18.80      5.37 o 
   0  14   6        0.31        3.38      8.20 o 
   1  14   6       38.68       33.70      6.51 o 
   2  14   6       18.89       18.08      6.30 o 
   3  14   6        2.81        1.84      4.06 o 
   4  14   6       47.21       54.53      5.60 o 
   5  14   6       77.10       82.93      6.47 o 
   6  14   6       22.67       15.27      5.09 o 
   1  15   6      152.66      136.69      9.86 o 
   2  15   6       10.36       16.43      6.36 o 
   3  15   6        3.85       -1.76      5.78 o 
   4  15   6       58.90       60.81     12.00 o 
   5  15   6        1.05        4.16      7.90 o 
   6  15   6      108.52      126.56     11.90 o 
   0  16   6      418.73      388.44     20.15 o 
   1  16   6       14.34       17.03      7.10 o 
   2  16   6        5.77       -0.14      6.56 o 
   3  16   6        0.49        0.48      6.28 o 
   4  16   6       79.44       68.98     19.68 o 
   5  16   6       70.55       74.22     10.48 o 
   1  17   6       67.11       58.00      9.90 o 
   2  17   6        6.92       -0.35      6.31 o 
   3  17   6      124.10      107.39      8.18 o 
   4  17   6       88.79       92.66     18.42 o 
   0  18   6       56.47       47.99     12.24 o 
   1  18   6       14.30       18.84      7.75 o 
   2  18   6        0.13        6.05      6.94 o 
   3  18   6       26.88       26.87      6.38 o 
   1  19   6        0.78       -6.95      6.95 o 
   2  19   6       17.53        9.52      7.44 o 
   1   1   7      619.85      627.42      7.55 o 
   2   1   7        7.36       -0.42      1.38 o 
   3   1   7     1321.58     1556.41     16.24 o 
   4   1   7        4.80        2.50      1.59 o 
   5   1   7      136.87      115.87      3.39 o 
   6   1   7        3.82        3.13      2.87 o 
   7   1   7       49.01       49.95      3.59 o 
   8   1   7      484.79      504.95     11.71 o 
   9   1   7       26.82       27.87      4.28 o 
   0   2   7       15.99        6.19      1.93 o 
   1   2   7      694.31      743.61      9.83 o 
   2   2   7     3464.77     3340.64     34.12 o 
   3   2   7      256.34      347.55      5.30 o 
   4   2   7     1067.28     1288.93     14.97 o 
   5   2   7      290.00      310.85      7.08 o 
   6   2   7      364.88      379.74      9.60 o 
   7   2   7       17.65       15.44      3.59 o 
   8   2   7       15.26       15.51      3.81 o 
   9   2   7        8.00       12.13      4.74 o 
   1   3   7      212.15      243.54      4.24 o 
   2   3   7      654.36      775.02     10.24 o 
   3   3   7      223.61      258.65      4.83 o 
   4   3   7      251.14      264.04      4.96 o 
   5   3   7       44.29       49.62      2.82 o 
   6   3   7     1132.24     1180.87     14.64 o 
   7   3   7       43.22       44.61      4.12 o 
   8   3   7      327.09      357.27     20.51 o 
   9   3   7        5.90        2.51      3.13 o 
   0   4   7      551.35      462.09     10.38 o 
   1   4   7     1742.28     1810.27     19.26 o 
   2   4   7     3710.54     3645.18     44.07 o 
   3   4   7     2356.90     2374.31     27.46 o 
   4   4   7      107.69       54.40      2.86 o 
   5   4   7      683.27      695.44      9.25 o 
   6   4   7       11.55       15.84      2.44 o 
   7   4   7       16.71       19.43      2.32 o 
   8   4   7        9.60        3.62      2.26 o 
   9   4   7        0.02       -1.82      3.11 o 
   1   5   7     2795.47     3216.00     35.45 o 
   2   5   7        0.26       -0.39      1.77 o 
   3   5   7     2852.22     2867.85     32.53 o 
   4   5   7       22.79       32.88      2.69 o 
   5   5   7      134.78      140.94      5.42 o 
   6   5   7       26.25       19.31      3.49 o 
   7   5   7        1.36        4.65      2.29 o 
   8   5   7       94.33       78.15      3.73 o 
   9   5   7        0.19       -2.43      3.03 o 
   0   6   7        5.99        4.89      3.20 o 
   1   6   7        8.88        8.86      1.37 o 
   2   6   7      458.26      505.16      7.19 o 
   3   6   7        0.64        4.44      2.04 o 
   4   6   7        1.61        0.55      2.32 o 
   5   6   7        3.56       -1.10      3.09 o 
   6   6   7      165.93      175.32      5.96 o 
   7   6   7      245.40      239.77      6.62 o 
   8   6   7       12.71       11.31      3.12 o 
   9   6   7        2.64        0.64      4.19 o 
   1   7   7       22.01       25.23      3.12 o 
   2   7   7     2952.11     2806.02     29.26 o 
   3   7   7      273.07      308.38      6.50 o 
   4   7   7      160.74      119.86      4.84 o 
   5   7   7      466.10      456.10      8.28 o 
   6   7   7     1217.84     1195.01     20.69 o 
   7   7   7        6.03        1.01      3.22 o 
   8   7   7        9.09       10.71      3.33 o 
   0   8   7     4257.22     4497.39     71.01 o 
   1   8   7      491.39      427.00     15.76 o 
   2   8   7     3636.19     3921.91     43.71 o 
   3   8   7      492.23      472.75      7.94 o 
   4   8   7     1655.47     1584.52     17.84 o 
   5   8   7       52.71       51.55      3.60 o 
   6   8   7       36.09       30.16      3.63 o 
   7   8   7        1.85       -3.65      3.65 o 
   8   8   7        7.34       13.35      3.79 o 
   1   9   7      144.27      191.26      7.29 o 
   2   9   7      116.22      110.71      6.90 o 
   3   9   7       44.19       39.29      3.63 o 
   4   9   7       78.03       87.48      4.34 o 
   5   9   7      357.35      377.66      8.36 o 
   6   9   7       37.81       40.76      4.27 o 
   7   9   7        7.97        6.73      3.79 o 
   8   9   7       16.12       21.39      4.18 o 
   0  10   7       13.37       22.58      4.36 o 
   1  10   7       97.00      117.43      5.88 o 
   2  10   7      135.22      162.36      4.58 o 
   3  10   7      395.59      456.20      9.13 o 
   4  10   7        8.76       13.86      3.88 o 
   5  10   7       61.31       72.28      5.51 o 
   6  10   7       75.71       75.89      5.33 o 
   7  10   7        1.05       -3.56      3.56 o 
   8  10   7        0.38       -3.27      5.33 o 
   1  11   7        0.35        5.24      3.15 o 
   2  11   7      216.87      229.20      6.06 o 
   3  11   7        7.13        8.39      3.01 o 
   4  11   7      722.57      703.93     12.47 o 
   5  11   7       22.11       31.55      4.30 o 
   6  11   7      155.22      147.86      8.21 o 
   7  11   7       16.56       15.06      4.50 o 
   0  12   7      382.85      414.54     15.70 o 
   1  12   7        5.20        4.52      2.83 o 
   2  12   7      108.27      111.93      4.71 o 
   3  12   7      589.49      614.00     10.68 o 
   4  12   7      354.36      373.34      7.96 o 
   5  12   7        7.92        3.51      3.76 o 
   6  12   7       16.65        9.63      4.14 o 
   7  12   7        0.99        0.40      4.48 o 
   1  13   7       17.57        7.43      5.74 o 
   2  13   7        2.18       -3.31      3.31 o 
   3  13   7        8.53       13.87      3.67 o 
   4  13   7      124.92      112.05      5.89 o 
   5  13   7       39.66       39.49      6.36 o 
   6  13   7       95.93       94.19      6.94 o 
   7  13   7       46.17       44.82      6.90 o 
   0  14   7      598.64      608.57     23.24 o 
   1  14   7        0.67       -5.89      6.02 o 
   2  14   7      213.71      205.31     10.73 o 
   3  14   7        1.29        5.11      6.21 o 
   4  14   7      139.75      149.39      9.82 o 
   5  14   7        7.95        8.18      6.02 o 
   6  14   7        1.15       -0.17      5.34 o 
   1  15   7      168.48      146.28     10.21 o 
   2  15   7        7.80        5.24      8.81 o 
   3  15   7        1.63       -5.74      5.74 o 
   4  15   7      155.90      154.29     15.94 o 
   5  15   7       61.32       59.35     10.38 o 
   6  15   7        4.11        2.83      8.41 o 
   0  16   7        5.64       10.63      9.67 o 
   1  16   7        2.85       -6.16      6.16 o 
   2  16   7        8.65       12.08      6.98 o 
   3  16   7       10.06        9.72      6.69 o 
   4  16   7       14.32       19.76     13.80 o 
   5  16   7        0.84        1.77     11.20 o 
   1  17   7       23.96       28.40      7.48 o 
   2  17   7       29.91       32.94      7.66 o 
   3  17   7       85.26       85.04     11.99 o 
   4  17   7       12.66       11.58      8.33 o 
   0  18   7      205.31      177.30     16.73 o 
   1  18   7       47.51       34.00      8.15 o 
   2  18   7      168.69      178.53     12.14 o 
   3  18   7        3.46        1.78      6.97 o 
   1  19   7       44.79       51.71      9.22 o 
   2  19   7        5.26       -4.75      7.12 o 
   0   0   8      185.93      216.50      6.31 o 
   1   0   8     1016.66      998.44     13.80 o 
   2   0   8     1978.53     1988.76     32.50 o 
   3   0   8    15291.88    15161.76    225.41 o 
   4   0   8      937.48      748.35     13.31 o 
   5   0   8      195.34      142.89      5.57 o 
   6   0   8      524.82      520.40     12.90 o 
   7   0   8      341.17      382.40     10.66 o 
   8   0   8       63.24       70.97      5.54 o 
   9   0   8       82.48       63.53      7.18 o 
   1   1   8     1238.65     1076.05     12.60 o 
   2   1   8     1149.49     1309.70     14.89 o 
   3   1   8       80.63       90.83      3.44 o 
   4   1   8       79.10       58.15      2.93 o 
   5   1   8        7.52        7.51      2.00 o 
   6   1   8      329.31      336.73      7.08 o 
   7   1   8       12.26       23.12      2.82 o 
   8   1   8       59.04       58.54      3.83 o 
   9   1   8        8.19       10.47      3.19 o 
   0   2   8     1647.29     1754.12     28.99 o 
   1   2   8      212.25      177.56      4.55 o 
   2   2   8     2472.52     2684.73     28.06 o 
   3   2   8        5.95       -0.81      1.64 o 
   4   2   8      642.20      584.78      7.76 o 
   5   2   8      161.55      123.42      4.20 o 
   6   2   8       11.11       12.91      3.03 o 
   7   2   8       29.74       23.85      3.15 o 
   8   2   8        0.04        3.30      2.67 o 
   9   2   8       24.39       26.63      3.75 o 
   1   3   8      189.27      163.35      4.11 o 
   2   3   8      489.83      540.66      8.17 o 
   3   3   8      265.93      242.12      4.85 o 
   4   3   8      114.13      125.35      3.99 o 
   5   3   8        7.36        1.74      2.10 o 
   6   3   8      989.37      965.03     13.51 o 
   7   3   8       14.12       12.67      2.46 o 
   8   3   8        0.45        0.91      2.37 o 
   9   3   8        3.23        1.67      3.60 o 
   0   4   8       42.26       10.00      2.53 o 
   1   4   8      139.73      117.84      3.15 o 
   2   4   8        0.27        3.25      2.01 o 
   3   4   8     2512.86     2723.70     34.12 o 
   4   4   8       42.67       46.03      3.17 o 
   5   4   8       11.42        7.82      2.33 o 
   6   4   8     1095.64     1057.31     14.93 o 
   7   4   8      437.51      450.81      8.62 o 
   8   4   8        6.99        6.33      2.68 o 
   9   4   8       22.13       25.22      3.12 o 
   1   5   8     2361.34     2369.53     25.04 o 
   2   5   8     7006.48     7207.10     84.77 o 
   3   5   8        5.38        1.49      2.12 o 
   4   5   8       92.66       86.13      3.83 o 
   5   5   8       10.37        4.36      2.70 o 
   6   5   8        3.19        0.06      2.72 o 
   7   5   8      170.79      183.37      5.98 o 
   8   5   8       12.23        9.77      2.65 o 
   9   5   8        4.35        8.99      3.49 o 
   0   6   8      647.53      595.01     18.37 o 
   1   6   8       65.75       61.69      3.34 o 
   2   6   8     6151.46     5925.85     64.08 o 
   3   6   8      887.59      928.08     14.28 o 
   4   6   8      649.92      610.71      9.33 o 
   5   6   8       60.65       64.53      4.05 o 
   6   6   8       12.20        7.35      3.12 o 
   7   6   8       40.21       35.41      3.85 o 
   8   6   8        0.34        0.37      3.08 o 
   9   6   8        0.02       -3.75      3.75 o 
   1   7   8      435.60      375.67      9.34 o 
   2   7   8     2983.69     3057.52     34.70 o 
   3   7   8        1.26       -2.90      3.77 o 
   4   7   8       43.05       51.45      4.83 o 
   5   7   8      101.89      102.25      4.02 o 
   6   7   8       13.21       18.39      4.39 o 
   7   7   8       39.20       29.74      3.63 o 
   8   7   8       14.38       15.99      3.49 o 
   0   8   8        0.09       16.67      3.47 o 
   1   8   8       21.87       24.87      3.75 o 
   2   8   8      374.12      409.19      8.33 o 
   3   8   8      773.78      736.14     12.56 o 
   4   8   8      627.36      558.65      8.73 o 
   5   8   8        1.26       -2.37      2.80 o 
   6   8   8      536.26      524.42     10.68 o 
   7   8   8      107.66       94.47      5.11 o 
   8   8   8       22.62       22.27      4.07 o 
   1   9   8        9.61       -0.12      3.02 o 
   2   9   8       81.28      107.67      6.11 o 
   3   9   8        0.64       -0.88      2.80 o 
   4   9   8      157.34      159.11      5.74 o 
   5   9   8      464.18      461.08      8.85 o 
   6   9   8      143.69      135.74      5.78 o 
   7   9   8       13.79       12.98      3.58 o 
   8   9   8        1.55        1.61      3.79 o 
   0  10   8      570.75      551.33     17.87 o 
   1  10   8      344.49      306.50     23.41 o 
   2  10   8      336.30      325.46     12.15 o 
   3  10   8       44.81       51.83      4.56 o 
   4  10   8      368.54      376.74      8.16 o 
   5  10   8       79.35      105.65      5.56 o 
   6  10   8       26.33       16.97      4.03 o 
   7  10   8       17.85       17.95      4.39 o 
   8  10   8       19.32       15.55      4.46 o 
   1  11   8      268.30      272.80     10.23 o 
   2  11   8        2.13       -2.13      3.47 o 
   3  11   8      442.81      469.42     13.14 o 
   4  11   8       80.59       85.26      4.59 o 
   5  11   8      139.07      149.92      6.63 o 
   6  11   8       49.16       42.78      4.80 o 
   7  11   8        2.04       -1.67      5.76 o 
   0  12   8     1373.81     1227.09     33.82 o 
   1  12   8      454.58      432.99     13.28 o 
   2  12   8      105.54      122.69      7.19 o 
   3  12   8      253.20      230.31      7.88 o 
   4  12   8        2.57       -1.36      3.04 o 
   5  12   8       16.69       18.77      4.24 o 
   6  12   8        5.28        3.98      6.39 o 
   7  12   8       64.99       69.43      5.97 o 
   1  13   8       24.78       27.94      6.51 o 
   2  13   8       25.50       32.01      7.08 o 
   3  13   8       20.95       19.05      5.01 o 
   4  13   8      731.99      763.14     13.01 o 
   5  13   8        3.88        4.76      4.34 o 
   6  13   8        2.60        6.36      4.87 o 
   7  13   8        9.12       14.46      5.31 o 
   0  14   8      143.94      176.32     14.68 o 
   1  14   8        1.47        1.29      6.23 o 
   2  14   8       45.20       47.16      7.12 o 
   3  14   8       14.54        9.64      6.16 o 
   4  14   8       53.80       40.89      7.17 o 
   5  14   8      100.04       80.45      9.82 o 
   6  14   8        5.79       15.82      7.43 o 
   1  15   8      160.35      166.22     14.93 o 
   2  15   8        5.49        3.71     14.51 o 
   3  15   8        3.47       -6.24      6.24 o 
   4  15   8       26.32       30.07      7.44 o 
   5  15   8        4.45       -3.24      7.65 o 
   0  16   8       77.56       73.26     12.63 o 
   1  16   8       28.75       17.17      7.20 o 
   2  16   8        0.64       -6.17      6.17 o 
   3  16   8        0.77       -0.95      6.63 o 
   4  16   8       10.59        3.76      7.76 o 
   5  16   8       30.05       24.90      8.89 o 
   1  17   8       11.95       14.00      7.10 o 
   2  17   8        5.81       15.25      6.98 o 
   3  17   8       34.07       29.72      7.39 o 
   4  17   8      145.54      133.20     12.59 o 
   0  18   8       57.36       20.71     11.83 o 
   1  18   8        0.05       -8.51      8.51 o 
   2  18   8        0.05       -6.68      6.68 o 
   3  18   8       56.80       52.47      9.26 o 
   1  19   8        3.96        2.52      7.69 o 
   1   1   9     2236.25     2188.01     20.60 o 
   2   1   9      181.89      253.12      5.34 o 
   3   1   9      243.76      188.47      4.54 o 
   4   1   9       94.51       92.12      3.92 o 
   5   1   9       22.03       47.27      3.04 o 
   6   1   9       34.90       29.92      3.17 o 
   7   1   9      206.34      196.49      6.12 o 
   8   1   9        7.18        5.94      3.59 o 
   9   1   9      169.85      191.98      7.41 o 
   0   2   9     2020.74     2184.31     30.79 o 
   1   2   9      554.20      556.57      9.36 o 
   2   2   9      410.26      399.70      6.35 o 
   3   2   9      531.64      429.05      6.98 o 
   4   2   9       72.72       87.80      3.48 o 
   5   2   9     1498.15     1412.07     15.85 o 
   6   2   9        3.74        8.00      3.02 o 
   7   2   9        2.27       -0.58      2.90 o 
   8   2   9      228.87      249.52      7.83 o 
   9   2   9       65.96       82.14      4.36 o 
   1   3   9        0.82       -1.55      1.55 o 
   2   3   9       12.78        5.46      1.92 o 
   3   3   9       23.53       15.64      2.30 o 
   4   3   9      197.24      215.11      5.59 o 
   5   3   9      236.98      230.38      6.46 o 
   6   3   9      676.52      627.87     10.40 o 
   7   3   9       57.33       60.27      3.84 o 
   8   3   9       12.38       10.14      3.82 o 
   9   3   9       11.59       13.60      3.54 o 
   0   4   9     3741.69     3843.21     75.02 o 
   1   4   9     3266.85     3623.74     44.12 o 
   2   4   9      443.43      398.21      7.82 o 
   3   4   9      143.19      162.98      7.70 o 
   4   4   9        1.41        2.34      2.39 o 
   5   4   9       44.44       54.76      3.50 o 
   6   4   9      170.07      182.56      8.63 o 
   7   4   9       58.12       57.27      5.73 o 
   8   4   9        0.98       -2.67      2.67 o 
   9   4   9       25.65       19.05      3.95 o 
   1   5   9     1976.80     2158.80     23.16 o 
   2   5   9      239.12      240.35      6.83 o 
   3   5   9       19.26       22.95      4.33 o 
   4   5   9        1.17        2.06      2.53 o 
   5   5   9     1270.60     1284.75     19.42 o 
   6   5   9      221.77      198.73      6.34 o 
   7   5   9        0.03       -2.27      2.58 o 
   8   5   9        0.18       -2.73      3.98 o 
   9   5   9       20.59       16.53      3.79 o 
   0   6   9        1.52       -0.84      1.46 o 
   1   6   9      823.98      904.10     12.68 o 
   2   6   9     3622.31     3657.07     41.05 o 
   3   6   9        7.48       12.71      2.87 o 
   4   6   9      475.51      474.17      8.80 o 
   5   6   9       76.43       62.64      4.55 o 
   6   6   9        0.12        5.43      3.32 o 
   7   6   9       59.86       74.78      5.03 o 
   8   6   9        1.56       -2.72      3.37 o 
   1   7   9      131.67      192.06      4.03 o 
   2   7   9       82.30       93.00      4.97 o 
   3   7   9      516.98      475.59     10.93 o 
   4   7   9      399.53      395.93      8.45 o 
   5   7   9      179.40      178.24      6.21 o 
   6   7   9       21.56       22.68      3.95 o 
   7   7   9        7.89       13.36      5.49 o 
   8   7   9        6.24        4.05      3.69 o 
   0   8   9       42.33       64.49      5.17 o 
   1   8   9      160.82      163.03      6.98 o 
   2   8   9        9.89        8.44      2.17 o 
   3   8   9      249.65      235.35      7.08 o 
   4   8   9      812.33      841.20     13.29 o 
   5   8   9      285.44      294.35      7.78 o 
   6   8   9        0.60       -2.44      3.51 o 
   7   8   9       18.03       16.86      3.79 o 
   8   8   9        1.06       -3.55      3.55 o 
   1   9   9        7.21        7.52      3.45 o 
   2   9   9      121.71      141.41     10.46 o 
   3   9   9       38.84       44.16      4.85 o 
   4   9   9        0.02        3.72      3.20 o 
   5   9   9      837.40      866.55     13.00 o 
   6   9   9       58.67       52.67      4.63 o 
   7   9   9       60.47       63.29      4.83 o 
   8   9   9        0.71       -3.78      3.78 o 
   0  10   9      238.08      336.32     24.16 o 
   1  10   9      266.50      241.88     10.65 o 
   2  10   9      532.74      548.46     13.25 o 
   3  10   9       66.21       67.94      5.34 o 
   4  10   9      205.45      211.01      7.31 o 
   5  10   9       59.45       53.61      5.10 o 
   6  10   9        0.00        0.89      3.48 o 
   7  10   9        2.20        5.97      4.85 o 
   1  11   9        0.00       -1.71      2.93 o 
   2  11   9        6.99       -1.72      3.61 o 
   3  11   9       13.03       19.69      4.46 o 
   4  11   9       78.43       90.11      5.55 o 
   5  11   9      146.27      156.15      6.94 o 
   6  11   9        0.01        1.65      4.06 o 
   7  11   9       57.24       56.72      5.50 o 
   0  12   9       65.05       61.47     10.58 o 
   1  12   9       44.57       45.82      8.56 o 
   2  12   9       52.39       47.32      6.40 o 
   3  12   9       48.36       79.78      8.56 o 
   4  12   9      150.00      159.38      9.51 o 
   5  12   9      156.25      191.37      7.66 o 
   6  12   9        5.61        5.45      4.14 o 
   7  12   9        4.32        4.35      5.27 o 
   1  13   9      113.66      118.04      8.79 o 
   2  13   9       18.56        7.55      5.64 o 
   3  13   9      210.56      208.01     22.32 o 
   4  13   9        0.10       -2.17      4.18 o 
   5  13   9       30.44       33.39      6.57 o 
   6  13   9        9.51       10.97      5.86 o 
   0  14   9      401.45      358.69     18.79 o 
   1  14   9      558.01      569.72     16.65 o 
   2  14   9       69.18       56.38      9.77 o 
   3  14   9       90.37       75.01      7.92 o 
   4  14   9       79.64       68.33     13.67 o 
   5  14   9       12.27       17.11      8.89 o 
   6  14   9        3.87        5.93      7.99 o 
   1  15   9       50.44       37.59      7.64 o 
   2  15   9       15.83       13.38      9.53 o 
   3  15   9       92.08       86.96      8.94 o 
   4  15   9        9.01       11.63      6.36 o 
   5  15   9       13.20        5.11      7.86 o 
   0  16   9        1.59       12.70     11.60 o 
   1  16   9       67.13       80.36      9.04 o 
   2  16   9       18.83       25.07      7.36 o 
   3  16   9        9.54        4.91      6.66 o 
   4  16   9        1.27        5.80      8.17 o 
   5  16   9       32.62       35.95      9.35 o 
   1  17   9        4.05        1.40      6.91 o 
   2  17   9       13.29       16.20      7.48 o 
   3  17   9       95.64      102.97     10.31 o 
   4  17   9       18.38       22.64      9.10 o 
   0  18   9        1.03        5.56     10.87 o 
   1  18   9      138.22      144.81     11.71 o 
   2  18   9       30.75       37.43      8.42 o 
   3  18   9       14.57       20.93     10.79 o 
   0   0  10     2147.98     2539.41     41.27 o 
   1   0  10      777.55      741.09     28.00 o 
   2   0  10     1405.29     1598.96     27.67 o 
   3   0  10      107.44       53.10      3.70 o 
   4   0  10      469.05      525.59     13.22 o 
   5   0  10       82.35       64.10      5.73 o 
   6   0  10      721.84      714.77     16.44 o 
   7   0  10      191.02      183.10      8.87 o 
   8   0  10       74.68       78.07      6.49 o 
   9   0  10      158.57      175.95     16.43 o 
   1   1  10     1464.10     1600.38     18.07 o 
   2   1  10     1382.17     1560.87     18.49 o 
   3   1  10       33.36       32.27      2.54 o 
   4   1  10        6.25       11.29      2.38 o 
   5   1  10      106.04      108.74      4.85 o 
   6   1  10       66.18       73.64      4.26 o 
   7   1  10        2.08        2.48      3.17 o 
   8   1  10        9.67       14.71      3.63 o 
   9   1  10        4.62        1.88      3.71 o 
   0   2  10        7.64        2.51      2.23 o 
   1   2  10      151.58      157.15      4.50 o 
   2   2  10       32.04       23.27      2.33 o 
   3   2  10       65.95       81.23      3.66 o 
   4   2  10      933.07      836.85     11.50 o 
   5   2  10      921.29     1024.64     13.57 o 
   6   2  10       80.07       75.16      4.12 o 
   7   2  10        2.02        1.30      2.61 o 
   8   2  10        6.02       14.42      3.13 o 
   9   2  10       27.94       43.41      3.94 o 
   1   3  10      663.59      798.97     12.40 o 
   2   3  10       49.74       60.07      3.54 o 
   3   3  10        5.19       15.06      2.39 o 
   4   3  10      169.23      150.46      5.26 o 
   5   3  10      213.91      200.85      6.08 o 
   6   3  10      533.76      519.31     10.30 o 
   7   3  10        0.22       -0.62      2.58 o 
   8   3  10       13.70       13.18      3.20 o 
   9   3  10       20.10       17.83      4.54 o 
   0   4  10     1797.90     1716.80     25.57 o 
   1   4  10     1598.07     1748.81     23.48 o 
   2   4  10     3122.43     3070.51     38.52 o 
   3   4  10      164.72      165.82      5.38 o 
   4   4  10      396.55      368.13      7.81 o 
   5   4  10     1002.62      917.41     13.83 o 
   6   4  10      484.31      505.42     13.98 o 
   7   4  10        0.29       -2.31      2.75 o 
   8   4  10       38.92       40.59      3.81 o 
   9   4  10       29.04       21.89      3.56 o 
   1   5  10        9.04        9.13      1.94 o 
   2   5  10      698.06      704.94     11.92 o 
   3   5  10       75.76       77.95      4.27 o 
   4   5  10        4.53        2.68      2.74 o 
   5   5  10       71.58       74.40      4.87 o 
   6   5  10        5.59        6.30      2.92 o 
   7   5  10       17.32       15.65      3.16 o 
   8   5  10       12.31       12.27      3.82 o 
   0   6  10        5.59       -0.97      2.58 o 
   1   6  10      732.31      800.03     11.02 o 
   2   6  10      200.06      189.50      5.99 o 
   3   6  10      234.91      236.67      6.72 o 
   4   6  10      581.21      572.96     10.81 o 
   5   6  10     1002.55     1092.42     17.63 o 
   6   6  10       77.22       71.92      5.12 o 
   7   6  10        1.11        9.64      3.64 o 
   8   6  10        0.26        3.33      3.65 o 
   1   7  10      278.68      285.69     11.67 o 
   2   7  10        0.79       -0.95      2.09 o 
   3   7  10      334.76      299.12     10.39 o 
   4   7  10       59.92       68.21      4.45 o 
   5   7  10       78.12       77.10      6.07 o 
   6   7  10      693.57      699.96     13.97 o 
   7   7  10      185.66      172.39      7.55 o 
   8   7  10       25.04       32.32      4.39 o 
   0   8  10        0.18        1.16      3.22 o 
   1   8  10      182.38      259.85     10.34 o 
   2   8  10      782.91      779.62     11.47 o 
   3   8  10     1126.74     1122.21     17.35 o 
   4   8  10       22.13       27.69      3.89 o 
   5   8  10      848.89      846.82     13.97 o 
   6   8  10      208.23      203.41      7.97 o 
   7   8  10       25.46       25.48      4.56 o 
   8   8  10       11.70        8.54      4.08 o 
   1   9  10       38.35       28.43      5.44 o 
   2   9  10      131.53      125.10      6.71 o 
   3   9  10       72.62       74.16      4.75 o 
   4   9  10      531.78      515.30      9.53 o 
   5   9  10      668.81      659.27     12.29 o 
   6   9  10       31.31       44.91      5.05 o 
   7   9  10       20.87       16.41      4.20 o 
   8   9  10        7.41        8.43      4.27 o 
   0  10  10       47.19       60.82      7.86 o 
   1  10  10      237.51      220.35     10.78 o 
   2  10  10        0.82       -1.00      3.79 o 
   3  10  10       14.47       13.55      4.53 o 
   4  10  10        0.00        2.44      3.43 o 
   5  10  10       82.04       81.49      6.36 o 
   6  10  10        5.93        2.92      6.27 o 
   7  10  10       50.66       39.90      5.58 o 
   1  11  10       28.56       13.17      5.38 o 
   2  11  10       75.73       71.94      6.06 o 
   3  11  10      888.58      816.56     19.64 o 
   4  11  10      197.10      192.29      7.42 o 
   5  11  10        0.49       -3.61      4.17 o 
   6  11  10        8.60        7.42      4.64 o 
   7  11  10        1.56        4.06      4.75 o 
   0  12  10       90.08       76.36     15.46 o 
   1  12  10      186.06      177.09     14.35 o 
   2  12  10        0.40        1.29      6.99 o 
   3  12  10      699.48      749.04     18.55 o 
   4  12  10        4.21        8.93      4.39 o 
   5  12  10       99.37       91.28      7.83 o 
   6  12  10        1.30       -6.70      6.70 o 
   7  12  10       50.59       51.16      7.65 o 
   1  13  10        4.74       -0.82      5.67 o 
   2  13  10       25.79       29.35      7.03 o 
   3  13  10      178.69      192.40     10.45 o 
   4  13  10       82.93      101.69      7.80 o 
   5  13  10        6.04       12.82      8.14 o 
   6  13  10        4.30        1.46      7.43 o 
   0  14  10      119.76      176.56     31.90 o 
   1  14  10      203.66      201.66     11.46 o 
   2  14  10        0.02       -2.79      6.84 o 
   3  14  10        0.00       -6.15      6.15 o 
   4  14  10        0.06       -5.65      5.65 o 
   5  14  10        0.90        2.05      8.00 o 
   6  14  10        1.10       -7.46      7.46 o 
   1  15  10       10.37       12.60      7.34 o 
   2  15  10       13.05        4.58      6.27 o 
   3  15  10        0.08        0.55      6.77 o 
   4  15  10       57.19       76.81     10.24 o 
   5  15  10       22.73       13.37      8.33 o 
   0  16  10        1.57        1.79      9.21 o 
   1  16  10        0.10        4.66      6.61 o 
   2  16  10        4.14       -3.38      6.31 o 
   3  16  10       52.95       57.75     13.50 o 
   4  16  10       15.10       -2.10     11.43 o 
   1  17  10       21.84       22.43      7.69 o 
   2  17  10       12.72       20.30      7.66 o 
   3  17  10       23.33       21.68      8.65 o 
   0  18  10       24.32       37.83     12.63 o 
   1  18  10        1.26       -7.54     11.12 o 
   2  18  10       17.92       11.76      7.95 o 
   1   1  11      558.92      582.65      8.55 o 
   2   1  11     2817.95     3022.44     32.17 o 
   3   1  11      113.97      114.53      4.07 o 
   4   1  11        1.18        1.54      2.34 o 
   5   1  11      121.07      115.23      4.67 o 
   6   1  11       19.91       26.43      3.48 o 
   7   1  11        6.46        5.14      3.63 o 
   8   1  11       85.23       80.49      5.42 o 
   9   1  11       19.89        5.90      5.55 o 
   0   2  11     1496.02     1292.43     20.15 o 
   1   2  11      325.78      385.54      7.85 o 
   2   2  11      313.26      341.14      7.44 o 
   3   2  11      171.76      205.81      5.56 o 
   4   2  11      652.79      854.55     12.62 o 
   5   2  11        1.46        3.00      2.49 o 
   6   2  11       93.55      111.72      4.90 o 
   7   2  11       13.80        8.78      2.81 o 
   8   2  11        3.46        3.26      2.97 o 
   9   2  11      207.69      245.77      7.82 o 
   1   3  11      153.63      118.42      8.93 o 
   2   3  11      326.08      344.17      9.38 o 
   3   3  11        0.98        0.84      2.25 o 
   4   3  11      251.84      250.92      9.22 o 
   5   3  11      214.49      229.06      8.57 o 
   6   3  11      124.27      101.70      4.70 o 
   7   3  11        4.24        5.94      2.90 o 
   8   3  11       45.12       55.23      5.26 o 
   0   4  11       22.19       -0.97      2.14 o 
   1   4  11      276.33      245.93      8.66 o 
   2   4  11     1581.74     1702.55     23.38 o 
   3   4  11        1.08        1.19      2.60 o 
   4   4  11        3.00        9.80      2.80 o 
   5   4  11     1400.32     1339.28     18.56 o 
   6   4  11       87.13       99.82      4.77 o 
   7   4  11       90.94       75.62      4.64 o 
   8   4  11        5.23        7.90      3.21 o 
   1   5  11      290.98      185.21      7.83 o 
   2   5  11      237.31      227.36      6.45 o 
   3   5  11        0.31        3.35      2.68 o 
   4   5  11      188.63      191.65      6.19 o 
   5   5  11       88.74       89.46      6.23 o 
   6   5  11       39.69       42.61      4.46 o 
   7   5  11       18.80       14.82      4.96 o 
   8   5  11        5.57       12.03      4.79 o 
   0   6  11       32.69       63.33      4.95 o 
   1   6  11       81.80      102.28      5.50 o 
   2   6  11      450.29      510.02      9.90 o 
   3   6  11       21.72       26.61      3.62 o 
   4   6  11      311.10      285.47      7.36 o 
   5   6  11      305.41      320.01     11.78 o 
   6   6  11       45.75       59.02      4.95 o 
   7   6  11       95.46       85.37      5.82 o 
   8   6  11        0.08       -3.51      3.51 o 
   1   7  11       64.56       73.00      4.18 o 
   2   7  11        6.88       11.02      2.46 o 
   3   7  11      101.54       87.44      5.75 o 
   4   7  11      124.77      133.19      5.50 o 
   5   7  11      771.68      748.42     14.26 o 
   6   7  11        2.77        2.88      3.71 o 
   7   7  11       10.35        7.77      6.37 o 
   8   7  11        8.36        7.11      5.09 o 
   0   8  11      381.54      397.16     11.78 o 
   1   8  11     1186.22     1097.65     23.16 o 
   2   8  11        1.02        0.61      2.97 o 
   3   8  11      432.27      417.67      9.66 o 
   4   8  11       20.48       14.41      4.12 o 
   5   8  11       89.62       80.94      5.42 o 
   6   8  11       25.40       38.52      4.78 o 
   7   8  11       22.98       18.02      4.51 o 
   8   8  11       17.05       17.38      4.36 o 
   1   9  11      206.40      223.80     19.69 o 
   2   9  11       39.60       43.38      8.09 o 
   3   9  11      959.73      911.61     15.45 o 
   4   9  11        1.04        1.05      3.24 o 
   5   9  11      111.93      101.54      5.67 o 
   6   9  11       62.11       65.79      6.28 o 
   7   9  11       13.77        3.69      4.04 o 
   0  10  11       72.25       49.29     13.53 o 
   1  10  11      196.51      171.81     25.53 o 
   2  10  11        0.00        1.93      3.72 o 
   3  10  11     1712.49     1590.09     32.09 o 
   4  10  11      418.44      416.80     10.55 o 
   5  10  11       55.04       61.21      5.34 o 
   6  10  11       10.48       11.80      4.37 o 
   7  10  11        8.51        5.72      4.12 o 
   1  11  11        0.63       -3.80      9.50 o 
   2  11  11       76.64      102.64      8.79 o 
   3  11  11      123.02      104.69      8.20 o 
   4  11  11        8.21        7.45      4.15 o 
   5  11  11       49.44       43.25      6.76 o 
   6  11  11        0.24        3.82      4.22 o 
   7  11  11        0.03       -4.35      4.35 o 
   0  12  11      203.57      189.44     21.26 o 
   1  12  11      134.40      142.87     13.67 o 
   2  12  11       93.88       78.16     12.50 o 
   3  12  11        4.42        2.17      8.26 o 
   4  12  11      279.19      270.41     12.68 o 
   5  12  11       47.48       37.12      8.23 o 
   6  12  11        7.95       10.38      5.78 o 
   1  13  11       12.75        8.87      7.70 o 
   2  13  11        4.98        6.57      8.70 o 
   3  13  11      102.60       99.30     10.42 o 
   4  13  11        1.90       -1.45      9.23 o 
   5  13  11       47.73       59.24     10.22 o 
   6  13  11       19.11       25.45      8.37 o 
   0  14  11      401.45      367.20     24.16 o 
   1  14  11      328.52      319.91     15.76 o 
   2  14  11        5.03        7.71      6.09 o 
   3  14  11      446.18      383.59     14.13 o 
   4  14  11       15.21       17.01      8.51 o 
   5  14  11       11.36       14.73      8.38 o 
   1  15  11       20.25        5.46      6.85 o 
   2  15  11        1.52        3.03      6.46 o 
   3  15  11        8.25        9.71      6.64 o 
   4  15  11        1.50        2.74      9.83 o 
   5  15  11        5.02        5.98      8.09 o 
   0  16  11       87.57       84.09     13.31 o 
   1  16  11        3.57       -2.28      6.61 o 
   2  16  11        9.34        6.48      7.22 o 
   3  16  11       22.36       25.20      7.76 o 
   4  16  11        1.11        2.60      9.95 o 
   1  17  11        4.85        7.17      9.35 o 
   2  17  11        0.01       -1.26      6.82 o 
   3  17  11        7.26       -2.23      7.54 o 
   0  18  11       26.13       31.90     17.88 o 
   1  18  11       23.53        5.70      8.07 o 
   2  18  11        8.36       18.00      9.35 o 
   0   0  12     3295.43     3942.53     62.46 o 
   1   0  12      652.19      690.43     13.23 o 
   2   0  12     1548.29     1509.73     27.47 o 
   3   0  12       52.19       64.70      4.45 o 
   4   0  12       17.38        4.03      3.18 o 
   5   0  12       18.88        8.71      4.39 o 
   6   0  12        9.11        6.91      4.32 o 
   7   0  12       46.31       58.45      7.64 o 
   8   0  12       20.02       23.99      5.74 o 
   1   1  12     1317.57     1396.68     19.31 o 
   2   1  12      943.17      967.61     13.68 o 
   3   1  12      116.04      129.49      6.26 o 
   4   1  12      173.12      151.89      5.09 o 
   5   1  12       94.76      102.55      4.44 o 
   6   1  12      323.21      362.91      7.74 o 
   7   1  12       10.09        2.89      2.79 o 
   8   1  12        0.11       -2.99      3.00 o 
   0   2  12       60.67       66.66      3.95 o 
   1   2  12       17.41        5.21      3.03 o 
   2   2  12      116.87      155.66      4.99 o 
   3   2  12      187.23      193.29      6.00 o 
   4   2  12      347.31      305.27      6.84 o 
   5   2  12       31.95       38.69      3.40 o 
   6   2  12        4.55        0.80      2.72 o 
   7   2  12        0.85       -2.08      2.88 o 
   8   2  12       20.53       30.71      3.84 o 
   1   3  12      782.74      866.93     13.87 o 
   2   3  12     1848.73     1904.38     25.78 o 
   3   3  12        2.68        4.95      2.48 o 
   4   3  12       51.07       56.65      7.28 o 
   5   3  12      364.17      384.96     12.00 o 
   6   3  12       29.86       29.35      3.89 o 
   7   3  12        0.65       -1.76      2.93 o 
   8   3  12       16.53       20.26      3.70 o 
   0   4  12      463.50      655.19     14.79 o 
   1   4  12       52.95       83.06      6.56 o 
   2   4  12      348.60      366.65      8.39 o 
   3   4  12      146.30      153.08      5.93 o 
   4   4  12      110.28      115.01      5.83 o 
   5   4  12      887.78      854.28     15.07 o 
   6   4  12        3.78        4.15      3.00 o 
   7   4  12       32.57       42.37      4.15 o 
   8   4  12        2.03       -2.87      3.07 o 
   1   5  12       37.46       38.86      3.44 o 
   2   5  12      264.51      271.25      7.73 o 
   3   5  12      552.12      555.87     13.06 o 
   4   5  12        0.00       -0.73      2.89 o 
   5   5  12        0.03        1.16      3.35 o 
   6   5  12     1089.13     1057.82     19.86 o 
   7   5  12       14.65       13.21      3.89 o 
   8   5  12       11.06        5.84      4.35 o 
   0   6  12      131.67       86.28     14.06 o 
   1   6  12       69.55       90.94      3.69 o 
   2   6  12       95.96       87.24      4.77 o 
   3   6  12       59.00       52.52      4.22 o 
   4   6  12     1556.22     1543.26     20.88 o 
   5   6  12        3.60        1.80      3.56 o 
   6   6  12       18.48       16.60      4.11 o 
   7   6  12        0.01       -3.74      3.85 o 
   8   6  12       72.57       87.35      6.32 o 
   1   7  12        6.27        0.63      1.50 o 
   2   7  12        9.81        4.37      2.93 o 
   3   7  12      245.87      244.25      7.59 o 
   4   7  12        0.12        2.78      4.17 o 
   5   7  12      179.52      189.40      9.18 o 
   6   7  12      139.85      134.78      7.29 o 
   7   7  12        1.44        7.53      4.76 o 
   8   7  12        5.64        2.11      4.43 o 
   0   8  12        1.26       -1.59      5.09 o 
   1   8  12       28.16       31.01      2.81 o 
   2   8  12      949.05      909.38     13.03 o 
   3   8  12        0.12        3.76      3.97 o 
   4   8  12      109.52      111.72      6.92 o 
   5   8  12      639.44      656.59     14.34 o 
   6   8  12        0.17       -3.59      3.59 o 
   7   8  12       15.50       14.15      4.87 o 
   1   9  12      299.90      259.80     17.91 o 
   2   9  12        7.80        7.22      4.07 o 
   3   9  12      396.75      384.72     10.54 o 
   4   9  12       67.27       73.53      6.10 o 
   5   9  12       80.40       67.96      5.73 o 
   6   9  12       18.46       10.44      4.37 o 
   7   9  12        0.00       -3.84      4.02 o 
   0  10  12      238.81      215.53     21.26 o 
   1  10  12        5.44       11.60      5.63 o 
   2  10  12      723.31      770.80     28.60 o 
   3  10  12      228.11      249.04      9.89 o 
   4  10  12        5.00        3.37      3.41 o 
   5  10  12        4.37        8.50      3.81 o 
   6  10  12        6.76       11.35      4.19 o 
   7  10  12       12.67       23.78      5.93 o 
   1  11  12       27.24       11.08      8.81 o 
   2  11  12       26.06       21.16      9.21 o 
   3  11  12       87.15       87.22     25.13 o 
   4  11  12       50.32       45.98      6.12 o 
   5  11  12       13.14       15.38      7.08 o 
   6  11  12        8.74        7.18      6.51 o 
   7  11  12       18.13       13.16      5.64 o 
   0  12  12      526.73      470.70     29.00 o 
   1  12  12       57.50       67.38     10.93 o 
   2  12  12      156.50      143.24     13.31 o 
   3  12  12        0.00        0.59      6.87 o 
   4  12  12        2.06        5.98      6.89 o 
   5  12  12        5.65       11.12      9.57 o 
   6  12  12        0.01        5.55      7.35 o 
   1  13  12       95.60       87.58     11.95 o 
   2  13  12       30.43       14.62      7.08 o 
   3  13  12       83.86      101.66     17.35 o 
   4  13  12        3.34       10.53     11.12 o 
   5  13  12       29.52       38.46      9.29 o 
   6  13  12        1.55       -1.77      8.22 o 
   0  14  12       43.98       43.41     11.60 o 
   1  14  12       67.87       62.53      8.17 o 
   2  14  12       98.30      106.73      9.61 o 
   3  14  12        5.22        1.40      6.83 o 
   4  14  12       15.80       11.64      8.90 o 
   5  14  12        0.89       -5.43      7.99 o 
   1  15  12       33.37       17.64      7.36 o 
   2  15  12       20.91       20.02      7.32 o 
   3  15  12       20.58        2.23      6.64 o 
   4  15  12        6.80       20.42      8.60 o 
   0  16  12        6.98       19.46     11.12 o 
   1  16  12        2.98        3.92      7.34 o 
   2  16  12       56.35       59.58      8.68 o 
   3  16  12       27.33       20.46      7.82 o 
   4  16  12       81.60      102.01     16.07 o 
   1  17  12        2.45        3.91     11.44 o 
   2  17  12       14.52       23.36      8.04 o 
   3  17  12       30.84       27.99     15.27 o 
   0  18  12        7.79       -6.47     19.33 o 
   1   1  13      665.27      622.37     10.46 o 
   2   1  13      235.10      216.39      6.08 o 
   3   1  13      793.43      711.25     10.68 o 
   4   1  13      114.54      102.28      4.12 o 
   5   1  13        8.45       -1.65      2.78 o 
   6   1  13       34.78       34.28      3.40 o 
   7   1  13        9.07        5.70      3.03 o 
   8   1  13       32.92       31.99      4.07 o 
   0   2  13       28.63       58.12      7.81 o 
   1   2  13      603.71      616.81     11.36 o 
   2   2  13       67.62       60.42      3.62 o 
   3   2  13     1383.62     1395.25     18.88 o 
   4   2  13      787.93      834.60     12.35 o 
   5   2  13      233.93      223.39      8.30 o 
   6   2  13       51.32       44.22      5.48 o 
   7   2  13       61.01       79.29      4.86 o 
   8   2  13       85.47      105.39      5.65 o 
   1   3  13        3.02       -2.02      2.02 o 
   2   3  13       14.69       18.12      2.83 o 
   3   3  13       14.40        7.02      2.76 o 
   4   3  13      804.44      821.45     13.17 o 
   5   3  13      112.35      109.13      5.19 o 
   6   3  13       68.24       68.79      4.83 o 
   7   3  13       85.64       66.11      4.72 o 
   8   3  13        3.92        0.48      3.30 o 
   0   4  13     1569.07     1739.92     43.78 o 
   1   4  13      119.84      164.78      6.98 o 
   2   4  13       30.01       21.96      3.28 o 
   3   4  13       12.13       19.20      3.51 o 
   4   4  13        5.22        0.72      2.89 o 
   5   4  13      146.23      131.84      5.58 o 
   6   4  13       10.08       12.94      3.35 o 
   7   4  13        1.29       -1.63      3.19 o 
   8   4  13        5.53        1.72      3.96 o 
   1   5  13       18.96       16.08      3.78 o 
   2   5  13      184.99      242.06      7.19 o 
   3   5  13        4.58        3.25      3.06 o 
   4   5  13      119.38      129.94      5.71 o 
   5   5  13      131.98      144.30      6.76 o 
   6   5  13      113.06      113.90      6.44 o 
   7   5  13       13.95        6.90      4.10 o 
   8   5  13        0.62       -0.99      4.02 o 
   0   6  13      173.70      157.54      6.77 o 
   1   6  13        6.24       11.88      5.09 o 
   2   6  13      289.85      267.03      7.57 o 
   3   6  13       38.99       42.81      4.38 o 
   4   6  13      171.76      183.61      7.10 o 
   5   6  13      974.87      925.86     16.71 o 
   6   6  13      224.86      246.34      8.99 o 
   7   6  13       92.81       88.73      6.25 o 
   8   6  13        0.00        0.79      4.91 o 
   1   7  13       20.25       17.42      2.54 o 
   2   7  13      212.80      173.68      9.15 o 
   3   7  13      809.88      786.78     14.11 o 
   4   7  13      169.61      172.70      6.84 o 
   5   7  13      215.73      229.30      8.67 o 
   6   7  13        1.23       -3.65      3.65 o 
   7   7  13        2.28        0.72      6.31 o 
   0   8  13      143.00      151.14     10.68 o 
   1   8  13       32.10       21.72      3.39 o 
   2   8  13      243.87      247.30      7.23 o 
   3   8  13     1257.02     1225.29     19.31 o 
   4   8  13      193.42      166.16      6.77 o 
   5   8  13       87.02      102.03      6.17 o 
   6   8  13        4.58        4.02      4.56 o 
   7   8  13        2.95        4.51      4.30 o 
   1   9  13       17.36       23.52      6.07 o 
   2   9  13       20.73       21.18      2.93 o 
   3   9  13      819.51      824.60     14.74 o 
   4   9  13       58.53       54.73      4.89 o 
   5   9  13        2.04        0.64      3.93 o 
   6   9  13       60.28       50.49      5.57 o 
   7   9  13       12.31       26.67      5.21 o 
   0  10  13       39.07       33.83     13.53 o 
   1  10  13       15.50       33.35      9.57 o 
   2  10  13      463.62      453.51     19.40 o 
   3  10  13      437.21      430.48     14.74 o 
   4  10  13        0.06       -0.10      3.57 o 
   5  10  13      102.08       84.13      5.98 o 
   6  10  13        3.17        1.03      4.21 o 
   7  10  13        4.83        8.13      5.66 o 
   1  11  13      123.32      106.46     11.95 o 
   2  11  13      183.00      185.44     14.59 o 
   3  11  13        2.77       -6.08     14.50 o 
   4  11  13      194.03      204.69     15.28 o 
   5  11  13       71.17       63.43     11.26 o 
   6  11  13       26.18       25.63     15.46 o 
   0  12  13      278.94      234.87     23.20 o 
   1  12  13        0.43       -3.32      7.84 o 
   2  12  13       14.08        6.01      9.21 o 
   3  12  13       91.67       96.13     11.83 o 
   4  12  13       24.07       25.49     10.68 o 
   5  12  13        0.68        0.93      9.48 o 
   6  12  13       10.64        6.19     19.81 o 
   1  13  13       30.30       24.49     16.91 o 
   2  13  13       79.55       94.68     26.58 o 
   3  13  13        8.72       17.02      7.99 o 
   4  13  13        3.65        7.85     10.68 o 
   5  13  13        1.50        7.99      8.03 o 
   0  14  13      101.09      143.05     22.23 o 
   1  14  13        0.00        5.03      9.16 o 
   2  14  13      123.53      103.36     10.57 o 
   3  14  13        1.38       -2.75      7.15 o 
   4  14  13        7.23        9.13      8.33 o 
   5  14  13        1.14       21.50     14.64 o 
   1  15  13        8.23        7.97      6.68 o 
   2  15  13       12.09       17.27      9.77 o 
   3  15  13       54.66       38.98      8.45 o 
   4  15  13      113.40      125.66     15.67 o 
   0  16  13       72.19       97.90     14.30 o 
   1  16  13        0.06       -4.67      6.88 o 
   2  16  13       17.40       19.56     12.21 o 
   3  16  13       37.45       33.60      8.26 o 
   1  17  13       55.49       64.37      9.73 o 
   2  17  13        3.80       -1.21      7.26 o 
   0   0  14      297.30      369.44     13.46 o 
   1   0  14      252.31      269.98      9.52 o 
   2   0  14      589.15      638.28     15.35 o 
   3   0  14      101.87       96.64      6.56 o 
   4   0  14     1915.43     1926.86     30.48 o 
   5   0  14      118.40      121.03      6.58 o 
   6   0  14       56.41       67.80      5.67 o 
   7   0  14       45.08       59.51      7.53 o 
   8   0  14       40.48       49.76      5.62 o 
   1   1  14        7.47       13.05      2.51 o 
   2   1  14       72.82       81.21      4.68 o 
   3   1  14        7.19        7.78      2.55 o 
   4   1  14       30.50       30.71      3.07 o 
   5   1  14      158.81      148.80      5.10 o 
   6   1  14      134.76      142.61      6.62 o 
   7   1  14       12.54        9.12      3.42 o 
   8   1  14        2.91        7.64      4.12 o 
   0   2  14       48.85       28.77      4.07 o 
   1   2  14      157.61      123.95      6.40 o 
   2   2  14      266.18      268.43      6.91 o 
   3   2  14       11.93       22.75      3.10 o 
   4   2  14        6.32        4.26      2.97 o 
   5   2  14        2.35        3.03      2.99 o 
   6   2  14        1.37       -2.55      3.44 o 
   7   2  14        2.07        2.83      3.27 o 
   8   2  14       22.08       30.55      4.75 o 
   1   3  14        6.57        0.12      2.58 o 
   2   3  14       37.58       31.84      4.16 o 
   3   3  14      123.88      130.16      5.17 o 
   4   3  14      240.71      241.65      7.37 o 
   5   3  14      421.08      416.81      9.32 o 
   6   3  14       30.70       15.16      3.66 o 
   7   3  14        5.27       -3.48      4.11 o 
   8   3  14        5.24        8.72      3.64 o 
   0   4  14      270.89      210.41      8.71 o 
   1   4  14      158.85      167.02      7.23 o 
   2   4  14       10.04       10.00      3.11 o 
   3   4  14       37.64       33.74      3.97 o 
   4   4  14      219.24      217.95      7.89 o 
   5   4  14       65.24       60.94      4.57 o 
   6   4  14        4.37        6.25      3.33 o 
   7   4  14       90.80      102.85      5.84 o 
   8   4  14       53.58       50.56      4.86 o 
   1   5  14       32.96       53.53      4.19 o 
   2   5  14      163.99      153.94      6.37 o 
   3   5  14        8.06        7.85      3.46 o 
   4   5  14      277.91      294.13      7.95 o 
   5   5  14        0.00       -3.44      3.44 o 
   6   5  14      686.73      695.26     15.01 o 
   7   5  14        1.05        2.06      3.93 o 
   8   5  14        9.09        3.77      4.50 o 
   0   6  14      304.26      318.99     10.98 o 
   1   6  14        0.09       -2.65      2.72 o 
   2   6  14      167.17      149.74      6.33 o 
   3   6  14       40.11       33.96      4.11 o 
   4   6  14      407.85      366.69      9.45 o 
   5   6  14       14.03       21.19      4.47 o 
   6   6  14        0.91        1.73      3.76 o 
   7   6  14       12.84        8.74      4.36 o 
   1   7  14      187.96      217.77      5.77 o 
   2   7  14       79.31      106.40      5.51 o 
   3   7  14       75.59       65.46      5.25 o 
   4   7  14        0.10        2.92      3.57 o 
   5   7  14       32.35       37.03      4.78 o 
   6   7  14       31.77       36.69      5.13 o 
   7   7  14        8.03        9.30      4.70 o 
   0   8  14       11.68        9.67     11.60 o 
   1   8  14       12.41        4.55      2.82 o 
   2   8  14        9.82        4.56      3.26 o 
   3   8  14      222.22      214.13      7.58 o 
   4   8  14      241.06      243.45      8.09 o 
   5   8  14        9.69       17.85      4.29 o 
   6   8  14       11.49        3.18      4.10 o 
   7   8  14        0.32       -4.07      4.07 o 
   1   9  14       48.07       42.05      9.57 o 
   2   9  14      267.20      284.47      9.59 o 
   3   9  14       55.80       60.22      4.76 o 
   4   9  14      250.63      260.26      8.82 o 
   5   9  14       15.50        7.58      4.72 o 
   6   9  14       12.85       13.77      4.26 o 
   7   9  14        0.62       -2.82      4.29 o 
   0  10  14      323.09      293.82     24.16 o 
   1  10  14        7.81       -7.43      7.43 o 
   2  10  14     1119.65     1059.79     35.28 o 
   3  10  14      167.07      162.41     13.90 o 
   4  10  14       12.17       22.53      9.07 o 
   5  10  14        3.33        2.71      9.67 o 
   6  10  14        0.24       -3.38     10.25 o 
   1  11  14       12.28        5.32      8.12 o 
   2  11  14       19.76       12.39      9.21 o 
   3  11  14        8.29        1.86     13.53 o 
   4  11  14      458.81      453.21     21.13 o 
   5  11  14       58.27       60.89     11.95 o 
   6  11  14        0.80        8.44      9.98 o 
   0  12  14       29.47       27.06     13.53 o 
   1  12  14        2.77      -11.72     15.95 o 
   2  12  14       12.39        6.02      8.81 o 
   3  12  14       46.52       34.05     10.45 o 
   4  12  14       50.49       58.34     11.56 o 
   5  12  14        4.73       14.84      9.50 o 
   6  12  14       28.71       28.15     12.08 o 
   1  13  14        7.51        5.32      8.88 o 
   2  13  14        9.93        7.25     22.71 o 
   3  13  14       12.07       20.74      7.46 o 
   4  13  14      108.18       86.38     12.93 o 
   5  13  14       63.89       51.42     19.81 o 
   0  14  14        2.00      -12.56     12.56 o 
   1  14  14        3.62       -1.78     10.63 o 
   2  14  14       31.00       24.66      8.70 o 
   3  14  14       10.28        1.11      7.35 o 
   4  14  14       67.97       57.99     19.33 o 
   1  15  14        0.80        4.98      7.13 o 
   2  15  14        5.59        5.97      7.22 o 
   3  15  14       32.22       51.98      9.04 o 
   4  15  14       37.23       42.99     13.53 o 
   0  16  14       23.12       38.40     12.52 o 
   1  16  14       16.71       20.24      7.71 o 
   2  16  14       20.92       38.90      9.63 o 
   3  16  14       10.70       -4.82      8.91 o 
   1  17  14       25.89       27.44      8.54 o 
   1   1  15       18.38       11.82      2.99 o 
   2   1  15       33.95       50.48      3.78 o 
   3   1  15        1.68        6.17      2.68 o 
   4   1  15      325.02      335.66      7.22 o 
   5   1  15        0.90        1.94      2.65 o 
   6   1  15      286.91      267.39      7.05 o 
   7   1  15       65.07       66.77      4.50 o 
   8   1  15       34.44       44.49      4.44 o 
   0   2  15      562.02      564.94     14.37 o 
   1   2  15      312.42      318.31     10.41 o 
   2   2  15       41.81       57.18      6.84 o 
   3   2  15        1.99        2.75      2.63 o 
   4   2  15        0.28       -1.57      2.61 o 
   5   2  15        6.01        2.31      3.11 o 
   6   2  15       18.07       14.99      4.11 o 
   7   2  15      151.39      157.07      6.82 o 
   8   2  15      129.82      164.39      7.31 o 
   1   3  15      114.04      123.89      9.49 o 
   2   3  15      141.25      126.24      6.61 o 
   3   3  15       38.39       34.13      3.73 o 
   4   3  15      114.57      114.19      6.77 o 
   5   3  15        5.77       -0.12      2.99 o 
   6   3  15       77.48       87.24      5.44 o 
   7   3  15       10.22        2.23      3.43 o 
   8   3  15        4.13        7.31      4.03 o 
   0   4  15      860.48     1024.15     21.46 o 
   1   4  15        1.64        3.34      3.08 o 
   2   4  15      338.39      345.21     10.45 o 
   3   4  15       48.09       47.47      4.41 o 
   4   4  15       44.89       46.12      4.52 o 
   5   4  15        1.03       -2.37      3.32 o 
   6   4  15       34.49       35.86      4.34 o 
   7   4  15        0.54       -2.04      3.47 o 
   1   5  15      257.32      249.86      7.91 o 
   2   5  15      817.49      794.50     14.30 o 
   3   5  15        4.03       -3.49      3.49 o 
   4   5  15      120.38      115.17      9.17 o 
   5   5  15      263.15      279.74     10.69 o 
   6   5  15      134.24      139.11      7.29 o 
   7   5  15       51.72       51.45      5.82 o 
   0   6  15        8.69       19.59      9.40 o 
   1   6  15      478.34      494.58     10.52 o 
   2   6  15      106.00       81.93      5.00 o 
   3   6  15        2.79       -2.12      3.43 o 
   4   6  15       30.36       18.92      3.89 o 
   5   6  15      133.93      106.04      6.51 o 
   6   6  15       50.22       56.12      5.38 o 
   7   6  15       10.66        5.11      4.32 o 
   1   7  15      135.03      146.87      6.14 o 
   2   7  15       14.94        5.19      4.92 o 
   3   7  15      173.23      150.95      6.66 o 
   4   7  15        2.84        5.80      3.56 o 
   5   7  15       22.62       33.27      4.60 o 
   6   7  15       32.05       24.54      5.35 o 
   7   7  15        2.97        0.11      4.27 o 
   0   8  15      348.09      336.47     10.46 o 
   1   8  15      690.56      682.37     16.18 o 
   2   8  15        0.39       -0.16      5.96 o 
   3   8  15      100.90      124.15      6.21 o 
   4   8  15        2.00        6.10      3.72 o 
   5   8  15        2.74        2.96      4.07 o 
   6   8  15        2.50        1.84      5.02 o 
   7   8  15       20.39       21.06      5.13 o 
   1   9  15      293.98      285.39     16.65 o 
   2   9  15      272.37      280.05     17.42 o 
   3   9  15        5.19        2.16     10.20 o 
   4   9  15      315.91      285.74     11.72 o 
   5   9  15       38.40       27.64      7.03 o 
   6   9  15       10.26       -3.08      8.84 o 
   0  10  15      390.22      363.41     26.10 o 
   1  10  15       20.85       21.87      9.21 o 
   2  10  15      258.58      241.67     17.18 o 
   3  10  15        0.73        1.52      9.28 o 
   4  10  15       21.63       22.87      9.06 o 
   5  10  15        0.59       -8.91      9.06 o 
   6  10  15       16.42       18.97     10.68 o 
   1  11  15       57.59       50.96     14.50 o 
   2  11  15        3.97        4.83      9.21 o 
   3  11  15       14.87       32.69      9.50 o 
   4  11  15       22.34       51.23     16.43 o 
   5  11  15       30.75       12.32     22.23 o 
   6  11  15        2.90       -6.70      9.48 o 
   0  12  15      158.30      152.71     22.23 o 
   1  12  15       83.09       96.06     17.40 o 
   2  12  15        3.50        6.01      9.06 o 
   3  12  15       30.17       35.50     12.56 o 
   4  12  15      221.55      232.93     27.06 o 
   5  12  15       14.73       20.23     10.63 o 
   1  13  15       29.26       30.72     10.89 o 
   2  13  15       14.52        6.54      8.81 o 
   3  13  15        0.16       -1.74      9.98 o 
   4  13  15      250.99      256.69     41.56 o 
   5  13  15        1.54       -7.89     10.19 o 
   0  14  15       25.78       19.33     14.50 o 
   1  14  15        0.00       -8.52      8.52 o 
   2  14  15       89.88       70.77     13.62 o 
   3  14  15       62.45       62.81     12.30 o 
   4  14  15       65.58       50.26     18.36 o 
   1  15  15        9.82        0.88      9.59 o 
   2  15  15        2.66       -6.98      7.53 o 
   3  15  15        6.15       -1.01      8.50 o 
   0  16  15        0.09        0.48     10.25 o 
   1  16  15        0.14       -0.32      7.17 o 
   2  16  15       42.32       74.15      9.53 o 
   0   0  16      114.81      162.40     10.68 o 
   1   0  16     1436.79     1441.07     28.03 o 
   2   0  16      237.29      275.12     10.65 o 
   3   0  16       76.76       67.61      6.41 o 
   4   0  16      248.50      239.60      9.33 o 
   5   0  16      365.58      349.74     12.79 o 
   6   0  16      285.95      330.05     10.99 o 
   7   0  16       39.07       42.69      5.62 o 
   1   1  16      148.45      145.07      6.31 o 
   2   1  16      200.61      144.61      6.41 o 
   3   1  16      801.99      824.95     12.61 o 
   4   1  16      416.68      432.70      8.45 o 
   5   1  16       25.57       21.69      3.14 o 
   6   1  16        5.14        7.77      3.13 o 
   7   1  16       81.37       85.48      4.97 o 
   0   2  16      170.18      182.55      9.60 o 
   1   2  16        0.16       -0.02      3.03 o 
   2   2  16       32.90       33.06      4.27 o 
   3   2  16      493.46      460.10      9.61 o 
   4   2  16      157.48      134.48      5.53 o 
   5   2  16       11.43        5.45      2.93 o 
   6   2  16      120.25      116.85      5.46 o 
   7   2  16       34.67       39.05      4.36 o 
   1   3  16       47.87       41.26      4.07 o 
   2   3  16        5.91        3.51      3.30 o 
   3   3  16      347.51      330.95     14.15 o 
   4   3  16      295.11      291.84     10.09 o 
   5   3  16        3.08        4.95      3.33 o 
   6   3  16       47.24       52.12      4.71 o 
   7   3  16       26.21       17.82      4.07 o 
   0   4  16       26.19       30.98      4.72 o 
   1   4  16       96.70      108.30     10.43 o 
   2   4  16       17.93       21.62      3.53 o 
   3   4  16      364.60      311.41      9.29 o 
   4   4  16        5.57       -0.75      3.49 o 
   5   4  16       30.16       27.81      4.62 o 
   6   4  16        1.02        0.00      3.37 o 
   7   4  16        6.13       13.10      4.03 o 
   1   5  16      549.12      572.66     12.17 o 
   2   5  16      810.08      827.76     13.72 o 
   3   5  16       49.37       57.67      4.88 o 
   4   5  16      105.01      106.47      7.17 o 
   5   5  16       30.99       25.03      4.59 o 
   6   5  16        0.02       -2.48      3.87 o 
   7   5  16       47.39       68.84      6.04 o 
   0   6  16      559.32      564.45     29.96 o 
   1   6  16      188.97      193.61     12.89 o 
   2   6  16        9.87        0.48      5.07 o 
   3   6  16      318.15      336.04     10.21 o 
   4   6  16        0.05        1.66      3.51 o 
   5   6  16        2.44       -0.30      3.82 o 
   6   6  16       83.51       84.67      7.67 o 
   7   6  16        4.32        1.51      4.39 o 
   1   7  16      175.20      194.00      9.70 o 
   2   7  16       74.56       70.02      6.81 o 
   3   7  16       49.87       48.21      5.16 o 
   4   7  16       23.58       28.12      4.60 o 
   5   7  16       17.66       15.95      4.43 o 
   6   7  16        5.05        2.63      4.12 o 
   7   7  16       12.35       23.10      6.20 o 
   0   8  16       90.72       99.55     17.40 o 
   1   8  16        0.06       -1.40      4.00 o 
   2   8  16        0.00       -4.16      4.16 o 
   3   8  16        3.72       -0.97      5.24 o 
   4   8  16       40.75       28.70      6.51 o 
   5   8  16       81.91      101.24      9.49 o 
   6   8  16        4.19       -0.34      8.12 o 
   1   9  16      246.83      224.05     15.72 o 
   2   9  16       15.25       20.96     10.15 o 
   3   9  16      346.12      340.49     28.51 o 
   4   9  16      142.90      115.63     12.52 o 
   5   9  16       40.67       29.00      9.89 o 
   6   9  16        6.83        3.04      9.21 o 
   0  10  16        1.84       -4.83     11.60 o 
   1  10  16       65.68       91.53     26.58 o 
   2  10  16       25.97       21.46      9.89 o 
   3  10  16      219.10      240.81     17.04 o 
   4  10  16      100.92      120.82     20.30 o 
   5  10  16        0.08        6.36     10.45 o 
   6  10  16       24.45       27.06     16.43 o 
   1  11  16        2.92        2.45      8.81 o 
   2  11  16        0.46       -3.27     17.40 o 
   3  11  16       90.07      123.52     13.92 o 
   4  11  16       12.49       21.26     15.46 o 
   5  11  16       20.32       17.13     13.05 o 
   0  12  16       27.34       27.06     14.50 o 
   1  12  16        5.67       17.64      9.50 o 
   2  12  16        4.16       -6.30     11.60 o 
   3  12  16        1.70        4.83      8.81 o 
   4  12  16      284.35      287.06     29.00 o 
   5  12  16       11.02        3.87     10.25 o 
   1  13  16       13.92        1.58      9.21 o 
   2  13  16        1.41        0.64     21.75 o 
   3  13  16        3.29       10.66     13.53 o 
   4  13  16      146.83      123.72     23.20 o 
   0  14  16       51.70       48.33     17.40 o 
   1  14  16       12.15        8.47      9.89 o 
   2  14  16        0.64       15.95     21.75 o 
   3  14  16      104.73      131.44     12.74 o 
   4  14  16        9.27       -3.87     15.46 o 
   1  15  16        0.49       -6.28      9.57 o 
   2  15  16       35.84       53.30     10.34 o 
   3  15  16        0.93       14.38     10.68 o 
   0  16  16        2.38       -0.48     10.25 o 
   1  16  16        6.37       -2.32      8.00 o 
   1   1  17      199.37      177.94     12.28 o 
   2   1  17       24.99       26.92      4.24 o 
   3   1  17      739.89      766.83     12.40 o 
   4   1  17       95.55       96.75      5.11 o 
   5   1  17       37.67       33.54      3.63 o 
   6   1  17      296.63      267.62      7.97 o 
   7   1  17       21.15       16.00      3.77 o 
   0   2  17       55.12       44.42      5.46 o 
   1   2  17       21.65        9.78      3.50 o 
   2   2  17        5.84        3.20      3.37 o 
   3   2  17      139.43      124.61      5.68 o 
   4   2  17        8.80       18.38      3.13 o 
   5   2  17      389.37      379.56      8.86 o 
   6   2  17        6.13        5.46      3.14 o 
   7   2  17       39.43       34.83      4.66 o 
   1   3  17        9.83       11.15      3.53 o 
   2   3  17      241.16      210.26      9.41 o 
   3   3  17       44.35       47.27      4.58 o 
   4   3  17       76.06       67.28      4.36 o 
   5   3  17       14.18       15.18      3.39 o 
   6   3  17       61.44       63.71      5.07 o 
   7   3  17       40.58       42.00      4.86 o 
   0   4  17       25.69       59.92     13.53 o 
   1   4  17      164.37      175.71      8.59 o 
   2   4  17     1074.49     1070.16     33.68 o 
   3   4  17       16.64       19.37      4.83 o 
   4   4  17       24.53       28.66      3.95 o 
   5   4  17        0.02        0.82      3.92 o 
   6   4  17       65.21       66.92      6.07 o 
   7   4  17       37.88       57.34      5.94 o 
   1   5  17       86.24       90.06      7.82 o 
   2   5  17       27.74       23.45      4.27 o 
   3   5  17      114.45      119.34      6.42 o 
   4   5  17        4.45        4.36      4.46 o 
   5   5  17       40.37       39.78      5.17 o 
   6   5  17       28.43       25.08      4.95 o 
   7   5  17        0.59       -0.87      5.13 o 
   0   6  17       14.35        9.67     11.60 o 
   1   6  17      986.77      932.78     30.09 o 
   2   6  17        0.01       -0.39      3.90 o 
   3   6  17       42.51       44.37      6.91 o 
   4   6  17        2.88       -0.72      4.34 o 
   5   6  17        2.99       -0.24      4.53 o 
   6   6  17        5.35        9.17      6.98 o 
   7   6  17        0.23       -5.03      5.03 o 
   1   7  17        2.49        0.43      4.11 o 
   2   7  17       10.46       11.88      4.84 o 
   3   7  17      360.16      365.06     12.71 o 
   4   7  17        0.04       -5.17      5.17 o 
   5   7  17       29.40       18.10      6.44 o 
   6   7  17        0.76       -2.11      6.78 o 
   0   8  17       15.70       -0.97     11.60 o 
   1   8  17       61.00       49.72     10.58 o 
   2   8  17      191.22      184.25     14.59 o 
   3   8  17       25.47       23.39      5.84 o 
   4   8  17        0.64       -4.70      5.44 o 
   5   8  17        1.70       -2.65      6.03 o 
   6   8  17       39.14       56.54     10.37 o 
   1   9  17       87.34      103.86     25.61 o 
   2   9  17        8.47       -1.26      7.84 o 
   3   9  17       45.90       55.37     10.87 o 
   4   9  17      116.47      144.01     24.16 o 
   5   9  17        3.77       -6.61      8.52 o 
   6   9  17        5.67       10.17      9.89 o 
   0  10  17       40.96       31.90     14.50 o 
   1  10  17       70.13       73.95     11.83 o 
   2  10  17        0.92        9.44      8.81 o 
   3  10  17        0.02       -8.52      8.52 o 
   4  10  17       93.82       98.59     19.33 o 
   5  10  17        0.07        1.99     11.12 o 
   1  11  17        3.00        2.23      8.81 o 
   2  11  17       12.07        5.80     10.15 o 
   3  11  17       15.05        8.98     10.45 o 
   4  11  17        0.10       -3.87     14.50 o 
   5  11  17        1.67       10.20      9.75 o 
   0  12  17       77.49       69.59     17.40 o 
   1  12  17        7.28        6.34     11.60 o 
   2  12  17       33.73       44.73     10.87 o 
   3  12  17        6.89        0.17     17.88 o 
   4  12  17      147.96      152.71     24.16 o 
   1  13  17        7.61        7.26     10.45 o 
   2  13  17       51.33       51.72     13.05 o 
   3  13  17       11.74       21.26     11.60 o 
   4  13  17       85.91       54.13     19.33 o 
   0  14  17       30.82       37.69     16.43 o 
   1  14  17        0.49       13.44     11.14 o 
   2  14  17        0.01        6.07      9.89 o 
   3  14  17       11.00       20.61     12.52 o 
   1  15  17       23.44       -1.50      9.89 o 
   2  15  17        0.02       -7.77      7.77 o 
   1   0  18       20.04       39.75      7.32 o 
   2   0  18      185.82      173.97     11.80 o 
   3   0  18      656.11      709.18     22.70 o 
   4   0  18        7.62        4.20      4.97 o 
   5   0  18       12.86        8.83      5.31 o 
   6   0  18       79.59       88.52      8.54 o 
   7   0  18      157.68      176.31     11.59 o 
   1   1  18      354.79      386.07     17.87 o 
   2   1  18       31.03       28.06      5.25 o 
   3   1  18        1.90       -0.02      3.33 o 
   4   1  18       15.56       16.50      4.11 o 
   5   1  18       13.13        9.64      4.01 o 
   6   1  18       14.57       19.76      4.68 o 
   7   1  18      158.20      186.06      8.94 o 
   0   2  18      217.35      184.61     20.30 o 
   1   2  18      214.09      176.14     10.43 o 
   2   2  18       24.38       17.00      5.01 o 
   3   2  18      103.32       88.84      6.84 o 
   4   2  18       24.78       34.79      5.22 o 
   5   2  18       49.21       37.55      6.27 o 
   6   2  18       61.71       63.02      6.00 o 
   7   2  18        8.23       18.54      7.42 o 
   1   3  18       71.08       70.36     13.53 o 
   2   3  18       78.86       83.38      6.55 o 
   3   3  18       38.87       48.03      5.63 o 
   4   3  18      147.29      130.40      6.84 o 
   5   3  18        2.09       -3.86      3.86 o 
   6   3  18       61.94       64.73      6.01 o 
   7   3  18       88.41       80.55      7.89 o 
   0   4  18      718.26      690.10     34.79 o 
   1   4  18        4.75       -5.97      7.43 o 
   2   4  18      294.39      269.10      9.78 o 
   3   4  18      657.03      693.60     14.11 o 
   4   4  18        2.25        0.84      4.11 o 
   5   4  18       70.81       88.54      7.02 o 
   6   4  18        0.29       -1.86      4.54 o 
   7   4  18       13.48       15.36      5.07 o 
   1   5  18      499.99      497.95     20.47 o 
   2   5  18        8.89       10.45      5.36 o 
   3   5  18        0.00       -0.13      4.31 o 
   4   5  18        3.13        0.49      4.21 o 
   5   5  18        0.19       -2.73      4.48 o 
   6   5  18        3.74       -4.00      7.39 o 
   0   6  18        0.06       -9.67      9.67 o 
   1   6  18      549.44      530.07     18.13 o 
   2   6  18        1.50       -1.56      5.22 o 
   3   6  18       16.80       20.82      4.89 o 
   4   6  18       97.96      101.32      9.83 o 
   5   6  18        2.55       -4.42      6.41 o 
   6   6  18        6.95       -0.43      6.87 o 
   1   7  18        9.72        5.21      5.33 o 
   2   7  18       33.04       33.56      6.90 o 
   3   7  18      202.58      196.12     10.60 o 
   4   7  18        1.32       -3.61      5.51 o 
   5   7  18        0.00       -3.39      6.32 o 
   6   7  18        1.90        1.67      8.04 o 
   0   8  18       46.60       27.06     13.53 o 
   1   8  18        2.59       -1.45      8.88 o 
   2   8  18       49.14       33.80      9.75 o 
   3   8  18       27.11       30.18     18.85 o 
   4   8  18       28.37       47.36     15.46 o 
   5   8  18       37.90       47.71     11.56 o 
   6   8  18        0.00       -6.77      9.50 o 
   1   9  18      217.85      202.03     16.40 o 
   2   9  18        9.18        0.64      7.86 o 
   3   9  18        2.54        1.70      8.52 o 
   4   9  18       52.19       52.19     17.40 o 
   5   9  18       30.59       62.60     12.99 o 
   0  10  18        0.44       12.56     12.56 o 
   1  10  18       71.03       69.09     12.63 o 
   2  10  18       90.13      108.31     13.31 o 
   3  10  18       17.16       17.52     10.19 o 
   4  10  18       48.25       70.56     18.36 o 
   5  10  18       17.28       19.52     10.18 o 
   1  11  18        1.13       -6.77      8.88 o 
   2  11  18        2.94       -3.42      8.81 o 
   3  11  18       48.21       34.97     11.14 o 
   4  11  18       79.78       72.49     21.26 o 
   0  12  18      151.88      186.54     26.10 o 
   1  12  18        7.89        0.23     16.43 o 
   2  12  18        7.18        0.00      9.57 o 
   3  12  18       11.55       14.86      9.48 o 
   4  12  18        5.82        4.83     15.46 o 
   1  13  18       18.26       12.08     10.25 o 
   2  13  18       14.58       -6.13      9.89 o 
   3  13  18       14.90       24.65     11.62 o 
   0  14  18        2.52        0.00     14.50 o 
   1  14  18        3.78      -10.58     10.58 o 
   2  14  18       20.75       13.41     10.45 o 
   1   1  19      363.34      404.97     27.06 o 
   2   1  19        0.12        0.97     11.60 o 
   3   1  19        0.44        3.38      3.94 o 
   4   1  19       20.61       27.43      4.52 o 
   5   1  19        2.92       11.33      4.26 o 
   6   1  19        1.10        2.22      4.36 o 
   0   2  19     1165.10     1297.08     50.26 o 
   1   2  19      341.81      358.57     18.41 o 
   2   2  19      483.49      566.38     31.90 o 
   3   2  19      624.62      629.52     17.66 o 
   4   2  19       93.14       99.26      6.42 o 
   5   2  19      118.98      119.10      6.94 o 
   6   2  19       59.52       74.40      6.28 o 
   1   3  19        5.82       -5.80     10.63 o 
   2   3  19       62.21       62.04     10.58 o 
   3   3  19       19.82       21.69      5.93 o 
   4   3  19      103.70      117.20      7.06 o 
   5   3  19       27.05       19.68      5.28 o 
   6   3  19       16.05       16.47      4.90 o 
   0   4  19      101.86       66.69     15.46 o 
   1   4  19        3.03        0.81      9.67 o 
   2   4  19        0.37        2.63      5.44 o 
   3   4  19       13.98       15.91      6.09 o 
   4   4  19        9.47        9.48      5.72 o 
   5   4  19        0.01        2.98      5.11 o 
   6   4  19       38.97       25.38      6.28 o 
   1   5  19        2.13       -2.06      8.22 o 
   2   5  19        0.88       -2.69      5.00 o 
   3   5  19        0.02        4.13      8.04 o 
   4   5  19      152.44      148.68     10.20 o 
   5   5  19       54.54       57.33      6.82 o 
   6   5  19        0.02       -0.92      5.75 o 
   0   6  19      544.81      504.53     30.93 o 
   1   6  19      189.68      190.27     15.04 o 
   2   6  19        8.88        5.38      5.12 o 
   3   6  19       27.09       21.33      6.61 o 
   4   6  19       42.92       45.90      7.24 o 
   5   6  19        0.29       -0.35      7.01 o 
   6   6  19        0.40        0.95      7.08 o 
   1   7  19       39.58       43.23     10.58 o 
   2   7  19       16.83       20.31      6.09 o 
   3   7  19      110.19      117.59     16.02 o 
   4   7  19       98.15      107.61     11.09 o 
   5   7  19        2.43       -6.61      6.61 o 
   6   7  19        3.05       18.43     10.58 o 
   0   8  19      123.01      139.18     20.30 o 
   1   8  19       18.52       -0.97     12.08 o 
   2   8  19        2.02        6.28      8.57 o 
   3   8  19        5.81       15.74     14.98 o 
   4   8  19       40.18       31.90     15.46 o 
   5   8  19        0.65       -4.39      8.81 o 
   1   9  19        1.96        5.15      9.21 o 
   2   9  19       14.54        4.00     10.15 o 
   3   9  19       24.79       12.53      9.89 o 
   4   9  19       11.96       16.43     15.46 o 
   5   9  19        0.32       -1.72      9.21 o 
   0  10  19      275.22      265.79     27.06 o 
   1  10  19        5.56        7.73      9.57 o 
   2  10  19        1.75       -8.36      8.36 o 
   3  10  19        0.33        0.22      8.57 o 
   4  10  19       37.01        8.70     15.46 o 
   1  11  19       10.51       19.81     11.62 o 
   2  11  19        0.29       -2.90      8.88 o 
   3  11  19        3.53       12.00      9.75 o 
   4  11  19        0.19      -12.56     12.56 o 
   0  12  19        4.87       17.40     14.50 o 
   1  12  19        5.94       12.56     11.14 o 
   2  12  19       45.65       76.87     13.21 o 
   3  12  19        6.78        3.87     10.25 o 
   1  13  19       24.16       34.31     12.30 o 
   2  13  19        1.29       -9.06      9.06 o 
   0  14  19        1.97       -5.80     13.53 o 
   1  14  19        2.86       11.12     10.93 o 
   2   0  20      511.58      433.00     29.00 o 
   3   0  20      204.22      177.84     22.23 o 
   4   0  20       26.70       36.17      9.48 o 
   5   0  20       48.28       56.36      8.28 o 
   6   0  20        3.17        5.10      5.83 o 
   1   1  20       42.25       48.33     14.50 o 
   2   1  20       79.32       70.56     16.43 o 
   3   1  20      193.00      178.19     17.40 o 
   4   1  20        0.00        1.09      6.17 o 
   5   1  20        2.83       -4.88      4.88 o 
   6   1  20        4.89        7.58      4.45 o 
   0   2  20      528.56      554.78     31.90 o 
   1   2  20       18.25       24.16      8.88 o 
   2   2  20       12.51       13.53     12.56 o 
   3   2  20        0.84       -7.25     14.50 o 
   4   2  20        9.82        7.78      6.45 o 
   5   2  20        1.56        6.77      5.10 o 
   6   2  20        6.54        8.82      5.75 o 
   1   3  20        3.94       -5.46      7.84 o 
   2   3  20        0.40        6.39      8.70 o 
   3   3  20        0.99       12.12      8.20 o 
   4   3  20       15.42       18.93      7.61 o 
   5   3  20        0.10       -1.18      5.30 o 
   6   3  20        3.22       -3.02      4.97 o 
   0   4  20      251.69      251.30     24.16 o 
   1   4  20       12.65       17.99      8.81 o 
   2   4  20      341.88      313.73     15.81 o 
   3   4  20       81.70       88.30     11.09 o 
   4   4  20        0.01        4.79      7.66 o 
   5   4  20        2.38       20.13     13.40 o 
   6   4  20        0.03       -2.77      5.27 o 
   1   5  20       57.07       52.19     10.58 o 
   2   5  20      111.11      131.77      9.62 o 
   3   5  20       31.61       33.57      7.24 o 
   4   5  20       28.01       23.78      8.04 o 
   5   5  20        8.04        5.35      6.67 o 
   6   5  20        9.00       10.30      7.43 o 
   0   6  20      122.53       88.92     17.40 o 
   1   6  20       45.63       68.99     14.50 o 
   2   6  20       24.86       20.68      6.53 o 
   3   6  20       12.89        1.74      8.84 o 
   4   6  20       52.73       42.74      9.48 o 
   5   6  20       48.11       61.71      9.28 o 
   1   7  20        0.30       -2.90      8.70 o 
   2   7  20        0.03       10.15      8.57 o 
   3   7  20       44.54       35.25     10.87 o 
   4   7  20       20.38       36.73     18.36 o 
   5   7  20        6.05        3.83      9.21 o 
   0   8  20       53.57       83.12     17.40 o 
   1   8  20       22.50       15.78      9.50 o 
   2   8  20       21.19       21.46      9.98 o 
   3   8  20        0.14       -8.52      8.52 o 
   4   8  20       57.43       44.46     17.40 o 
   5   8  20        4.77       -5.70      9.48 o 
   1   9  20       19.52       -2.07      9.50 o 
   2   9  20        5.29       -6.25     14.98 o 
   3   9  20        2.53        0.35      9.50 o 
   4   9  20       10.96       -0.97     14.50 o 
   0  10  20       91.35       90.85     19.33 o 
   1  10  20       38.72       54.25     12.63 o 
   2  10  20        4.09       10.30      9.89 o 
   3  10  20       10.82        2.83     14.98 o 
   4  10  20        1.47      -13.53     13.53 o 
   1  11  20        7.25       15.15     10.58 o 
   2  11  20       23.20       14.03     11.26 o 
   3  11  20        1.53        6.77      9.81 o 
   0  12  20       33.65       21.26     15.46 o 
   1  12  20        0.15       -7.73     10.25 o 
   2  12  20        1.68       13.08     10.63 o 
   1  13  20        1.97        1.50     10.45 o 
   1   1  21       62.81       73.46     17.40 o 
   2   1  21      164.16      167.21     21.26 o 
   3   1  21        1.66        4.45     16.91 o 
   4   1  21        7.36       11.10      6.67 o 
   5   1  21       18.41       29.12      8.00 o 
   6   1  21       20.94       12.12     10.81 o 
   0   2  21     1723.95     1849.93     67.66 o 
   1   2  21       20.99       20.30     13.53 o 
   2   2  21       22.04       14.50     13.53 o 
   3   2  21      122.36      112.73     12.56 o 
   4   2  21      124.20      126.44     10.67 o 
   5   2  21        4.49        5.12      8.27 o 
   6   2  21       53.10       52.49     10.09 o 
   1   3  21       70.77       71.88     12.08 o 
   2   3  21       45.73       19.33     15.46 o 
   3   3  21       43.82       72.05     10.19 o 
   4   3  21      106.79       98.10      9.81 o 
   5   3  21        3.43       -1.55      6.93 o 
   0   4  21       20.84       -4.83     11.60 o 
   1   4  21       62.02       67.40     10.87 o 
   2   4  21      105.48      119.64     11.11 o 
   3   4  21        0.15        5.00      7.32 o 
   4   4  21      151.59      150.55     13.70 o 
   5   4  21       22.51       14.26      8.71 o 
   1   5  21        8.83        8.92      8.81 o 
   2   5  21        0.36        7.75      6.32 o 
   3   5  21       25.96       13.66      6.61 o 
   4   5  21       17.54       25.06      8.76 o 
   5   5  21       46.92       52.33      8.43 o 
   0   6  21      303.27      263.86     26.10 o 
   1   6  21       87.01       87.39      9.44 o 
   2   6  21       75.30       67.48      7.82 o 
   3   6  21       30.77       51.83      7.84 o 
   4   6  21        5.75        1.93     11.12 o 
   5   6  21        4.95       -4.80     11.12 o 
   1   7  21       58.69       50.26     11.62 o 
   2   7  21        0.09       -7.43      7.43 o 
   3   7  21       16.22       31.15     16.43 o 
   4   7  21       47.79       37.69     16.43 o 
   5   7  21        2.29        4.30      9.06 o 
   0   8  21       64.23       43.49     16.43 o 
   1   8  21       28.36       33.98     10.58 o 
   2   8  21       10.74       -5.13      8.81 o 
   3   8  21        9.95       11.79      9.65 o 
   4   8  21        0.14      -13.53     16.43 o 
   1   9  21        4.10       14.01     10.93 o 
   2   9  21        0.00       -4.83      9.57 o 
   3   9  21        0.19       -0.19      8.57 o 
   4   9  21        0.43        7.73     18.36 o 
   0  10  21       67.55       78.29     21.26 o 
   1  10  21       25.66       22.34     14.50 o 
   2  10  21        0.19        1.93     10.25 o 
   3  10  21        5.34        7.73      9.28 o 
   1  11  21        5.41       -2.45      9.50 o 
   2  11  21        5.89       -4.70     12.56 o 
   0  12  21       27.00       26.10     16.43 o 
   1  12  21       37.89       46.15     18.85 o 
   4   0  22       94.95      107.54     12.77 o 
   5   0  22       13.23       13.53     12.56 o 
   1   1  22       49.32       59.92     16.43 o 
   2   1  22       64.07       32.86     16.43 o 
   3   1  22        3.35        8.10      8.57 o 
   4   1  22       27.18       37.30     10.12 o 
   5   1  22       36.28       44.11     15.18 o 
   0   2  22        5.39      -11.60     11.60 o 
   1   2  22       98.96      138.21     20.30 o 
   2   2  22       39.81       38.66     15.46 o 
   3   2  22        0.11       -1.51      9.18 o 
   4   2  22       11.30        8.82      6.57 o 
   5   2  22        5.14       17.33      7.94 o 
   1   3  22       13.21        6.73      9.21 o 
   2   3  22      155.89      183.64     23.20 o 
   3   3  22        0.90        6.12      7.86 o 
   4   3  22        8.12        8.57      6.51 o 
   5   3  22       55.87       64.47      9.78 o 
   0   4  22       34.66        7.73     13.53 o 
   1   4  22        5.24        4.83      8.88 o 
   2   4  22        0.49        0.79      6.19 o 
   3   4  22       79.89       65.69     11.12 o 
   4   4  22       49.15       73.10     10.68 o 
   5   4  22        0.53        7.73      7.21 o 
   1   5  22        0.32       -1.10     11.60 o 
   2   5  22        3.10        6.52      6.44 o 
   3   5  22        8.85        3.03      7.15 o 
   4   5  22       23.37       14.50      9.06 o 
   5   5  22        0.91       -1.29      6.61 o 
   0   6  22        6.19       -6.77     15.46 o 
   1   6  22        3.14        2.63      9.75 o 
   2   6  22       26.87       44.97     10.45 o 
   3   6  22       37.75       22.90      9.75 o 
   4   6  22       16.10       19.33     15.46 o 
   1   7  22       37.35       39.14     10.93 o 
   2   7  22       14.07       14.77      9.28 o 
   3   7  22        1.08       -3.83      9.18 o 
   4   7  22        8.00       -3.87     13.53 o 
   0   8  22       83.83       72.49     18.36 o 
   1   8  22       49.09       43.58     12.52 o 
   2   8  22        2.35       -5.01      9.50 o 
   3   8  22        6.72        4.91      8.57 o 
   4   8  22        0.02       10.63     18.36 o 
   1   9  22       11.00        0.74     18.36 o 
   2   9  22       10.30        5.99     25.61 o 
   3   9  22        2.78       -9.89      9.89 o 
   0  10  22        4.56      -10.63     13.53 o 
   1  10  22       13.04        1.07      9.89 o 
   2  10  22        2.40        7.85      9.95 o 
   1  11  22        2.52        3.40     14.50 o 
   2   1  23        0.96       -9.67     15.46 o 
   3   1  23       34.82       41.53     10.19 o 
   4   1  23       14.82       10.27      7.57 o 
   5   1  23        5.18       11.27      7.49 o 
   0   2  23      361.47      344.08     29.96 o 
   1   2  23      118.80      139.18     21.26 o 
   2   2  23      138.52      148.84     22.23 o 
   3   2  23        8.62        8.31      8.04 o 
   4   2  23        7.27        5.34      6.89 o 
   1   3  23        0.49        6.90      9.89 o 
   2   3  23        8.09        4.83     13.53 o 
   3   3  23        5.58       12.79      8.57 o 
   4   3  23        0.26       -4.90      6.96 o 
   0   4  23      373.06      417.54     29.96 o 
   1   4  23       36.64       19.27     10.18 o 
   2   4  23       41.77       58.03      9.48 o 
   3   4  23        4.29       12.69     18.85 o 
   4   4  23        0.89       11.67      8.87 o 
   1   5  23       87.39       87.90     13.31 o 
   2   5  23      155.64      151.61     16.05 o 
   3   5  23       11.73        9.67     14.50 o 
   4   5  23        1.39        7.73     16.43 o 
   0   6  23        1.26       -2.90     12.56 o 
   1   6  23       59.07       69.78     13.31 o 
   2   6  23       58.06       57.11     16.91 o 
   3   6  23        9.16       10.47      9.75 o 
   4   6  23       30.28       40.59     16.43 o 
   1   7  23        0.00       -1.86     11.12 o 
   2   7  23       62.47       72.61     13.67 o 
   3   7  23       25.06       30.12     10.45 o 
   0   8  23        2.78        5.80     13.53 o 
   1   8  23       36.30       26.44     11.56 o 
   2   8  23       11.74        4.76      9.50 o 
   3   8  23       12.29       14.36     11.83 o 
   1   9  23       16.21       21.95     11.60 o 
   2   9  23        3.85       18.36     10.45 o 
   0  10  23       24.81      -11.60     14.50 o 
   1  10  23        0.57       -3.51     11.14 o 
   4   0  24      115.50      120.82     19.33 o 
   3   1  24        0.44       -4.25     14.01 o 
   4   1  24        3.98       -3.94      6.32 o 
   1   2  24        8.47       33.83     15.46 o 
   2   2  24        1.76       15.46     14.50 o 
   3   2  24       11.08        1.89      8.36 o 
   4   2  24        2.72        0.86      8.00 o 
   1   3  24      241.81      262.89     28.03 o 
   2   3  24        8.78        4.83     14.50 o 
   3   3  24        5.86      -17.10     21.26 o 
   4   3  24        6.56        3.58      6.67 o 
   0   4  24        1.66       12.56     14.50 o 
   1   4  24       62.63       72.50     12.93 o 
   2   4  24       60.16       60.03     10.19 o 
   3   4  24        5.21       -6.03     19.81 o 
   1   5  24        0.52      -10.48     11.60 o 
   2   5  24        9.43        5.39     10.45 o 
   3   5  24       34.31       29.00     16.43 o 
   0   6  24        2.74       -4.83     15.46 o 
   1   6  24        0.91       -1.71      8.81 o 
   2   6  24        1.03        2.90     10.25 o 
   3   6  24        5.23       -4.83     14.50 o 
   1   7  24        1.71       -4.59      9.50 o 
   2   7  24        0.32       -7.73     13.53 o 
   0   8  24        5.30       -1.93     13.53 o 
   1   8  24       63.49       68.42     12.99 o 
   3   1  25        9.47       12.56     11.60 o 
   2   2  25       35.25       28.03     16.43 o 
   3   2  25        3.97        0.61      8.76 o 
   1   3  25        8.75       22.23     16.43 o 
   2   3  25        2.06       26.10     15.46 o 
   3   3  25        0.12        5.64      9.20 o 
   0   4  25       28.48       41.56     18.36 o 
   1   4  25        8.65       -7.58     19.81 o 
   2   4  25       51.59       46.39     17.40 o 
   1   5  25       25.29       25.61     10.93 o 
   2   5  25        0.06       -4.83     13.53 o 
   0   6  25       55.57       31.90     16.43 o 
   1   6  25        0.10       -2.87      9.89 o 
   1   3  26       17.67       -1.93     17.40 o 
   0   4  26       57.09       66.69     21.26 o 
   1   4  26        4.87        5.80     15.46 o 
                                                 
